# Supplementary material for: A Review of Protocols for Fiducial Reference Measurements of Downwelling Irradiance for the Validation of Satellite Remote Sensing Data over Water
Source: Remote Sens (Basel). Author manuscript; Available in PMC 2024 Nov 12. (PMC11556129; doi:10.3390/rs11151742)
Supplement: xml [file NIHMS1540314-supplement-xml.xml]

<?xml version="1.0" encoding="UTF-8"?>
<!DOCTYPE article PUBLIC "-//NLM//DTD JATS (Z39.96) Journal Publishing DTD v1.1 20151215//EN" "JATS-journalpublishing1.dtd">
<article xmlns:mml="http://www.w3.org/1998/Math/MathML" xmlns:xlink="http://www.w3.org/1999/xlink" article-type="review-article" dtd-version="1.1" xml:lang="en">
  <front>
    <journal-meta>
      <journal-id journal-id-type="publisher-id">remotesensing</journal-id>
      <journal-title-group>
        <journal-title>Remote Sensing</journal-title>
        <abbrev-journal-title abbrev-type="publisher">Remote Sens.</abbrev-journal-title>
        <abbrev-journal-title abbrev-type="pubmed">Remote Sensing</abbrev-journal-title>
      </journal-title-group>
      <issn pub-type="epub">2072-4292</issn>
      <publisher>
        <publisher-name>MDPI</publisher-name>
      </publisher>
    </journal-meta>
    <article-meta>
      <article-id pub-id-type="doi">10.3390/rs11151742</article-id>
      <article-id pub-id-type="publisher-id">remotesensing-11-01742</article-id>
      <article-categories>
        <subj-group>
          <subject>Review</subject>
        </subj-group>
      </article-categories>
      <title-group>
        <article-title>A Review of Protocols for Fiducial Reference Measurements of Downwelling Irradiance for the Validation of Satellite Remote Sensing Data over Water</article-title>
      </title-group>
      <contrib-group>
        <contrib contrib-type="author">
          <name>
            <surname>Ruddick</surname>
            <given-names>Kevin G.</given-names>
          </name>
          <xref rid="af1-remotesensing-11-01742" ref-type="aff">1</xref>
          <xref rid="c1-remotesensing-11-01742" ref-type="corresp">*</xref>
        </contrib>
        <contrib contrib-type="author">
          <contrib-id contrib-id-type="orcid" authenticated="true">https://orcid.org/0000-0002-7860-5080</contrib-id>
          <name>
            <surname>Voss</surname>
            <given-names>Kenneth</given-names>
          </name>
          <xref rid="af2-remotesensing-11-01742" ref-type="aff">2</xref>
        </contrib>
        <contrib contrib-type="author">
          <name>
            <surname>Banks</surname>
            <given-names>Andrew C.</given-names>
          </name>
          <xref rid="af3-remotesensing-11-01742" ref-type="aff">3</xref>
        </contrib>
        <contrib contrib-type="author">
          <contrib-id contrib-id-type="orcid" authenticated="true">https://orcid.org/0000-0002-8334-9595</contrib-id>
          <name>
            <surname>Boss</surname>
            <given-names>Emmanuel</given-names>
          </name>
          <xref rid="af4-remotesensing-11-01742" ref-type="aff">4</xref>
        </contrib>
        <contrib contrib-type="author">
          <contrib-id contrib-id-type="orcid" authenticated="true">https://orcid.org/0000-0002-6069-1574</contrib-id>
          <name>
            <surname>Castagna</surname>
            <given-names>Alexandre</given-names>
          </name>
          <xref rid="af5-remotesensing-11-01742" ref-type="aff">5</xref>
        </contrib>
        <contrib contrib-type="author">
          <contrib-id contrib-id-type="orcid" authenticated="true">https://orcid.org/0000-0003-4770-389X</contrib-id>
          <name>
            <surname>Frouin</surname>
            <given-names>Robert</given-names>
          </name>
          <xref rid="af6-remotesensing-11-01742" ref-type="aff">6</xref>
        </contrib>
        <contrib contrib-type="author">
          <contrib-id contrib-id-type="orcid" authenticated="true">https://orcid.org/0000-0001-6066-1562</contrib-id>
          <name>
            <surname>Hieronymi</surname>
            <given-names>Martin</given-names>
          </name>
          <xref rid="af7-remotesensing-11-01742" ref-type="aff">7</xref>
        </contrib>
        <contrib contrib-type="author">
          <contrib-id contrib-id-type="orcid" authenticated="true">https://orcid.org/0000-0001-6988-6506</contrib-id>
          <name>
            <surname>Jamet</surname>
            <given-names>Cedric</given-names>
          </name>
          <xref rid="af8-remotesensing-11-01742" ref-type="aff">8</xref>
        </contrib>
        <contrib contrib-type="author">
          <name>
            <surname>Johnson</surname>
            <given-names>B. Carol</given-names>
          </name>
          <xref rid="af9-remotesensing-11-01742" ref-type="aff">9</xref>
        </contrib>
        <contrib contrib-type="author">
          <contrib-id contrib-id-type="orcid" authenticated="true">https://orcid.org/0000-0001-7565-1244</contrib-id>
          <name>
            <surname>Kuusk</surname>
            <given-names>Joel</given-names>
          </name>
          <xref rid="af10-remotesensing-11-01742" ref-type="aff">10</xref>
        </contrib>
        <contrib contrib-type="author">
          <name>
            <surname>Lee</surname>
            <given-names>Zhongping</given-names>
          </name>
          <xref rid="af11-remotesensing-11-01742" ref-type="aff">11</xref>
        </contrib>
        <contrib contrib-type="author">
          <name>
            <surname>Ondrusek</surname>
            <given-names>Michael</given-names>
          </name>
          <xref rid="af12-remotesensing-11-01742" ref-type="aff">12</xref>
        </contrib>
        <contrib contrib-type="author">
          <name>
            <surname>Vabson</surname>
            <given-names>Viktor</given-names>
          </name>
          <xref rid="af10-remotesensing-11-01742" ref-type="aff">10</xref>
        </contrib>
        <contrib contrib-type="author">
          <contrib-id contrib-id-type="orcid" authenticated="true">https://orcid.org/0000-0003-3740-0772</contrib-id>
          <name>
            <surname>Vendt</surname>
            <given-names>Riho</given-names>
          </name>
          <xref rid="af10-remotesensing-11-01742" ref-type="aff">10</xref>
        </contrib>
      </contrib-group>
      <aff id="af1-remotesensing-11-01742"><label>1</label>Royal Belgian Institute of Natural Sciences (RBINS), Operational Directorate Natural Environment, 29 Rue Vautierstraat, 1000 Brussels, Belgium</aff>
      <aff id="af2-remotesensing-11-01742"><label>2</label>Physics Department, University of Miami, Coral Gables, FL 33124, USA</aff>
      <aff id="af3-remotesensing-11-01742"><label>3</label>Institute of Oceanography, Hellenic Centre for Marine Research (HCMR), Former US Base Gournes, 71500 Hersonissos, Crete, Greece</aff>
      <aff id="af4-remotesensing-11-01742"><label>4</label>University of Maine, Orono, ME 04469, USA</aff>
      <aff id="af5-remotesensing-11-01742"><label>5</label>Protistology and Aquatic Ecology Research Group, Gent University, Krijgslaan 281, 9000 Gent, Belgium</aff>
      <aff id="af6-remotesensing-11-01742"><label>6</label>Scripps Institution of Oceanography, University of California San Diego, 8810 Shellback Way, La Jolla, CA 92037, USA</aff>
      <aff id="af7-remotesensing-11-01742"><label>7</label>Institute of Coastal Research, Helmholtz-Zentrum Geesthacht (HZG), Max-Planck-Str. 1, 21502 Geesthacht, Germany</aff>
      <aff id="af8-remotesensing-11-01742"><label>8</label>Universit&#xE9; du Littoral-C&#xF4;te d&#x2019;Opale, CNRS, Universit&#xE9; de Lille, UMR8187, F62930 Wimereux, France</aff>
      <aff id="af9-remotesensing-11-01742"><label>9</label>National Institute of Standards and Technology (NIST), 100 Bureau Drive, Gaithersburg, MD 20899, USA</aff>
      <aff id="af10-remotesensing-11-01742"><label>10</label>Tartu Observatory, University of Tartu, 61602 T&#xF5;ravere, Estonia</aff>
      <aff id="af11-remotesensing-11-01742"><label>11</label>School for the Environment, University of Massachusetts Boston, 100 Morrissey Blvd., Boston, MA 02125-3393, USA</aff>
      <aff id="af12-remotesensing-11-01742"><label>12</label>National Oceanic and Atmospheric Administration (NOAA), Center for Weather and Climate Prediction, 5830 University Research Court, College Park, MD 20740, USA</aff>
      <author-notes>
        <corresp id="c1-remotesensing-11-01742"><label>*</label>Correspondence: <email>kruddick@naturalsciences.be</email></corresp>
      </author-notes>
      <pub-date pub-type="epub">
        <day>24</day>
        <month>07</month>
        <year>2019</year>
      </pub-date>
      <pub-date pub-type="collection">
        <month>08</month>
        <year>2019</year>
      </pub-date>
      <volume>11</volume>
      <issue>15</issue>
      <elocation-id>1742</elocation-id>
      <history>
        <date date-type="received">
          <day>17</day>
          <month>06</month>
          <year>2019</year>
        </date>
        <date date-type="accepted">
          <day>18</day>
          <month>07</month>
          <year>2019</year>
        </date>
      </history>
      <permissions>
        <copyright-statement>&#xA9; 2019 by the authors.</copyright-statement>
        <copyright-year>2019</copyright-year>
        <license license-type="open-access">
          <license-p>Licensee MDPI, Basel, Switzerland. This article is an open access article distributed under the terms and conditions of the Creative Commons Attribution (CC BY) license (<ext-link ext-link-type="uri" xlink:href="http://creativecommons.org/licenses/by/4.0/">http://creativecommons.org/licenses/by/4.0/</ext-link>).</license-p>
        </license>
      </permissions>
      <abstract>
        <p>This paper reviews the state of the art of protocols for the measurement of downwelling irradiance in the context of Fiducial Reference Measurements (FRM) of water reflectance for satellite validation. The measurement of water reflectance requires the measurement of water-leaving radiance and downwelling irradiance just above water. For the latter, there are four generic families of method, using: (1) an above-water upward-pointing irradiance sensor; (2) an above-water downward-pointing radiance sensor and a reflective plaque; (3) a Sun-pointing radiance sensor (sunphotometer); or (4) an underwater upward-pointing irradiance sensor deployed at different depths. Each method&#x2014;except for the fourth, which is considered obsolete for the measurement of above-water downwelling irradiance&#x2014;is described generically in the FRM context with reference to the measurement equation, documented implementations, and the intra-method diversity of deployment platform and practice. Ideal measurement conditions are stated, practical recommendations are provided on best practice, and guidelines for estimating the measurement uncertainty are provided for each protocol-related component of the measurement uncertainty budget. The state of the art for the measurement of downwelling irradiance is summarized, future perspectives are outlined, and key debates such as the use of reflectance plaques with calibrated or uncalibrated radiometers are presented. This review is based on the practice and studies of the aquatic optics community and the validation of water reflectance, but is also relevant to land radiation monitoring and the validation of satellite-derived land surface reflectance.</p>
      </abstract>
      <kwd-group>
        <kwd>downwelling irradiance</kwd>
        <kwd>satellite validation</kwd>
        <kwd>Fiducial Reference Measurements</kwd>
        <kwd>water reflectance</kwd>
      </kwd-group>
    </article-meta>
  </front>
  <body>
    <sec id="sec1-remotesensing-11-01742" sec-type="intro">
      <title>1. Introduction</title>
      <p>The objective of this paper is to review the state-of-the-art of protocols for the measurement of downwelling irradiance, as used for the validation of satellite remote sensing data over water.</p>
      <sec id="sec1dot1-remotesensing-11-01742">
        <title>1.1. The Need for Fiducial Reference Measurements for Satellite Validation</title>
        <p>Satellite remote sensing data is now used routinely for many applications, including the monitoring of oceanic phytoplankton in the context of global climate change, the detection of harmful algal blooms in coastal and inland waters, the management of sediment transport in coastal water, estuaries, and ports, the optimization and monitoring of dredging operations, etc. [<xref ref-type="bibr" rid="B1-remotesensing-11-01742">1</xref>]. To be able to trust and use the remote sensing data, this must be validated, usually by a &#x201C;matchup&#x201D; comparison of simultaneous measurements by satellite and in situ. The terminology of &#x201C;Fiducial Reference Measurements (FRM)&#x201D; was introduced to establish the requirements on the in situ measurements that can be trusted for use in such validation. Using the definition proposed by [<xref ref-type="bibr" rid="B2-remotesensing-11-01742">2</xref>] in the context of sea surface temperature measurements, the defining mandatory characteristics of a &#x201C;Fiducial Reference Measurement (FRM)&#x201D; are:<list list-type="bullet"><list-item><p>An uncertainty budget for all FRM instruments and derived measurements is available and maintained, and is traceable where appropriate to the <italic>International System of Units/Syst&#xE8;me International d&#x2019;unit&#xE9;s</italic> (SI), ideally through a National Metrology Institute;</p></list-item><list-item><p><bold>FRM measurement protocols and community-wide management practices (measurement, processing, archive, documents, etc.) are defined and adhered to</bold>;</p></list-item><list-item><p>FRM measurements have documented evidence of SI traceability that is validated by an intercomparison of instruments under operational-like conditions;</p></list-item><list-item><p>FRM measurements are independent from the satellite retrieval process.</p></list-item></list></p>
        <p>The second term above, given in bold, situates the current review, which should provide such a definition of measurement protocols for the downwelling irradiance measurement.</p>
      </sec>
      <sec id="sec1dot2-remotesensing-11-01742">
        <title>1.2. Scope and Definitions</title>
        <p>This review is focused on the validation of satellite data products for water reflectance at the bottom of the atmosphere. In the present review, the terminology of &#x201C;remote sensing reflectance&#x201D;, <inline-formula><mml:math id="mm1" display="block"><mml:semantics><mml:mrow><mml:msub><mml:mi>R</mml:mi><mml:mrow><mml:mi>r</mml:mi><mml:mi>s</mml:mi></mml:mrow></mml:msub></mml:mrow></mml:semantics></mml:math></inline-formula>, is used as shown in Equation (1): <disp-formula id="FD1-remotesensing-11-01742"><label>(1)</label><mml:math id="mm2" display="block"><mml:semantics><mml:mrow><mml:msub><mml:mi>R</mml:mi><mml:mrow><mml:mi>r</mml:mi><mml:mi>s</mml:mi></mml:mrow></mml:msub><mml:mrow><mml:mo>(</mml:mo><mml:mrow><mml:mi>&#x3BB;</mml:mi><mml:mo>,</mml:mo><mml:mi>&#x3B8;</mml:mi><mml:mo>,</mml:mo><mml:mi>&#x3D5;</mml:mi></mml:mrow><mml:mo>)</mml:mo></mml:mrow><mml:mo>=</mml:mo><mml:mfrac><mml:mrow><mml:msub><mml:mi>L</mml:mi><mml:mi>w</mml:mi></mml:msub><mml:mrow><mml:mo>(</mml:mo><mml:mrow><mml:mi>&#x3BB;</mml:mi><mml:mo>,</mml:mo><mml:mi>&#x3B8;</mml:mi><mml:mo>,</mml:mo><mml:mi>&#x3D5;</mml:mi></mml:mrow><mml:mo>)</mml:mo></mml:mrow></mml:mrow><mml:mrow><mml:msubsup><mml:mi>E</mml:mi><mml:mi>d</mml:mi><mml:mrow><mml:mn>0</mml:mn><mml:mo>+</mml:mo></mml:mrow></mml:msubsup><mml:mrow><mml:mo>(</mml:mo><mml:mi>&#x3BB;</mml:mi><mml:mo>)</mml:mo></mml:mrow></mml:mrow></mml:mfrac></mml:mrow></mml:semantics></mml:math></disp-formula>
		where <inline-formula><mml:math id="mm3" display="block"><mml:semantics><mml:mrow><mml:msubsup><mml:mi>E</mml:mi><mml:mi>d</mml:mi><mml:mrow><mml:mn>0</mml:mn><mml:mo>+</mml:mo></mml:mrow></mml:msubsup><mml:mrow><mml:mo>(</mml:mo><mml:mi>&#x3BB;</mml:mi><mml:mo>)</mml:mo></mml:mrow></mml:mrow></mml:semantics></mml:math></inline-formula> is the above-water downwelling irradiance, which is also called the &#x201C;spectral downward plane irradiance&#x201D;, and <inline-formula><mml:math id="mm4" display="block"><mml:semantics><mml:mrow><mml:msub><mml:mi>L</mml:mi><mml:mi>w</mml:mi></mml:msub><mml:mrow><mml:mo>(</mml:mo><mml:mrow><mml:mi>&#x3BB;</mml:mi><mml:mo>,</mml:mo><mml:mi>&#x3B8;</mml:mi><mml:mo>,</mml:mo><mml:mi>&#x3C6;</mml:mi></mml:mrow><mml:mo>)</mml:mo></mml:mrow></mml:mrow></mml:semantics></mml:math></inline-formula> is the water-leaving radiance [<xref ref-type="bibr" rid="B3-remotesensing-11-01742">3</xref>], after the removal of the air&#x2013;water interface reflection, just above the water in the upward direction measured by the radiance sensor and defined by nadir viewing angle <inline-formula><mml:math id="mm5" display="block"><mml:semantics><mml:mi>&#x3B8;</mml:mi></mml:semantics></mml:math></inline-formula> and azimuth angle <inline-formula><mml:math id="mm6" display="block"><mml:semantics><mml:mi>&#x3C6;</mml:mi></mml:semantics></mml:math></inline-formula>. The conventions used for these angles are defined in <xref ref-type="fig" rid="remotesensing-11-01742-f001">Figure 1</xref>.</p>
        <p><inline-formula><mml:math id="mm12" display="block"><mml:semantics><mml:mrow><mml:msubsup><mml:mi>E</mml:mi><mml:mi>d</mml:mi><mml:mrow><mml:mn>0</mml:mn><mml:mo>+</mml:mo></mml:mrow></mml:msubsup><mml:mrow><mml:mo>(</mml:mo><mml:mi>&#x3BB;</mml:mi><mml:mo>)</mml:mo></mml:mrow></mml:mrow></mml:semantics></mml:math></inline-formula> is itself defined [<xref ref-type="bibr" rid="B3-remotesensing-11-01742">3</xref>] as the integral of radiance, <inline-formula><mml:math id="mm13" display="block"><mml:semantics><mml:mrow><mml:mi>L</mml:mi><mml:mrow><mml:mo>(</mml:mo><mml:mrow><mml:mi>&#x3BB;</mml:mi><mml:mo>,</mml:mo><mml:mi>&#x3B8;</mml:mi><mml:mo>,</mml:mo><mml:mi>&#x3D5;</mml:mi></mml:mrow><mml:mo>)</mml:mo></mml:mrow></mml:mrow></mml:semantics></mml:math></inline-formula>, over the downward hemisphere of solid angles (giving the geometric factor <inline-formula><mml:math id="mm14" display="block"><mml:semantics><mml:mrow><mml:mi>S</mml:mi><mml:mi>i</mml:mi><mml:mi>n</mml:mi><mml:mi>&#x3B8;</mml:mi></mml:mrow></mml:semantics></mml:math></inline-formula>) and weighted by <inline-formula><mml:math id="mm15" display="block"><mml:semantics><mml:mrow><mml:mrow><mml:mo>|</mml:mo><mml:mrow><mml:mi>C</mml:mi><mml:mi>o</mml:mi><mml:mi>s</mml:mi><mml:mrow><mml:mo>(</mml:mo><mml:mi>&#x3B8;</mml:mi><mml:mo>)</mml:mo></mml:mrow></mml:mrow><mml:mo>|</mml:mo></mml:mrow></mml:mrow></mml:semantics></mml:math></inline-formula> (since this is plane irradiance) and is measured in Wm<sup>&#x2212;2</sup> nm<sup>&#x2212;1</sup>:<disp-formula id="FD2-remotesensing-11-01742"><label>(2)</label><mml:math id="mm16" display="block"><mml:semantics><mml:mrow><mml:msubsup><mml:mi>E</mml:mi><mml:mi>d</mml:mi><mml:mrow><mml:mn>0</mml:mn><mml:mo>+</mml:mo></mml:mrow></mml:msubsup><mml:mrow><mml:mo>(</mml:mo><mml:mi>&#x3BB;</mml:mi><mml:mo>)</mml:mo></mml:mrow><mml:mo>=</mml:mo><mml:msubsup><mml:mstyle mathsize="140%" displaystyle="true"><mml:mo>&#x222B;</mml:mo></mml:mstyle><mml:mrow><mml:mi>&#x3D5;</mml:mi><mml:mo>=</mml:mo><mml:mn>0</mml:mn></mml:mrow><mml:mrow><mml:mn>2</mml:mn><mml:mi>&#x3C0;</mml:mi></mml:mrow></mml:msubsup><mml:msubsup><mml:mstyle mathsize="140%" displaystyle="true"><mml:mo>&#x222B;</mml:mo></mml:mstyle><mml:mrow><mml:mi>&#x3B8;</mml:mi><mml:mo>=</mml:mo><mml:mi>&#x3C0;</mml:mi><mml:mo>/</mml:mo><mml:mn>2</mml:mn></mml:mrow><mml:mi>&#x3C0;</mml:mi></mml:msubsup><mml:mi>L</mml:mi><mml:mrow><mml:mo>(</mml:mo><mml:mrow><mml:mi>&#x3BB;</mml:mi><mml:mo>,</mml:mo><mml:mi>&#x3B8;</mml:mi><mml:mo>,</mml:mo><mml:mi>&#x3D5;</mml:mi></mml:mrow><mml:mo>)</mml:mo></mml:mrow><mml:mo>&#xA0;</mml:mo><mml:mrow><mml:mo>|</mml:mo><mml:mrow><mml:mi>C</mml:mi><mml:mi>o</mml:mi><mml:mi>s</mml:mi><mml:mrow><mml:mo>(</mml:mo><mml:mi>&#x3B8;</mml:mi><mml:mo>)</mml:mo></mml:mrow></mml:mrow><mml:mo>|</mml:mo></mml:mrow><mml:mi>S</mml:mi><mml:mi>i</mml:mi><mml:mi>n</mml:mi><mml:mi>&#x3B8;</mml:mi><mml:mi>d</mml:mi><mml:mi>&#x3B8;</mml:mi><mml:mi>d</mml:mi><mml:mi>&#x3D5;</mml:mi></mml:mrow></mml:semantics></mml:math></disp-formula></p>
        <p>In the following text, <inline-formula><mml:math id="mm17" display="block"><mml:semantics><mml:mi>&#x3BB;</mml:mi></mml:semantics></mml:math></inline-formula>, <inline-formula><mml:math id="mm18" display="block"><mml:semantics><mml:mi>&#x3B8;</mml:mi></mml:semantics></mml:math></inline-formula>, and <inline-formula><mml:math id="mm19" display="block"><mml:semantics><mml:mi>&#x3D5;</mml:mi></mml:semantics></mml:math></inline-formula> are omitted in the notations for brevity.</p>
        <p>The <inline-formula><mml:math id="mm20" display="block"><mml:semantics><mml:mi>&#x3B8;</mml:mi></mml:semantics></mml:math></inline-formula> integral limits from <inline-formula><mml:math id="mm21" display="block"><mml:semantics><mml:mrow><mml:mi>&#x3C0;</mml:mi><mml:mo>/</mml:mo><mml:mn>2</mml:mn></mml:mrow></mml:semantics></mml:math></inline-formula> to <inline-formula><mml:math id="mm22" display="block"><mml:semantics><mml:mi>&#x3C0;</mml:mi></mml:semantics></mml:math></inline-formula> in Equation (2) correspond to the nadir viewing angle convention defined in <xref ref-type="fig" rid="remotesensing-11-01742-f001">Figure 1</xref>, but are different from the integration limits from 0 to <inline-formula><mml:math id="mm23" display="block"><mml:semantics><mml:mrow><mml:mi>&#x3C0;</mml:mi><mml:mo>/</mml:mo><mml:mn>2</mml:mn></mml:mrow></mml:semantics></mml:math></inline-formula> found in some references, e.g., Equation (2.9) of [<xref ref-type="bibr" rid="B4-remotesensing-11-01742">4</xref>], which defines <inline-formula><mml:math id="mm24" display="block"><mml:semantics><mml:mi>&#x3B8;</mml:mi></mml:semantics></mml:math></inline-formula> as the incidence angle of photons from air. While there is diversity in the nadir/zenith angle terminology in different references, and Figures 2.1 and 2.4 of [<xref ref-type="bibr" rid="B4-remotesensing-11-01742">4</xref>] are themselves quite ambiguous in the use of <inline-formula><mml:math id="mm25" display="block"><mml:semantics><mml:mi>&#x3B8;</mml:mi></mml:semantics></mml:math></inline-formula>, in practice it is not difficult to follow a consistent angle convention. Similarly, for azimuth angles, these may be defined in some references for the light propagation direction or for the direction toward which the radiometer is pointing (or, in satellite metadata, for the azimuth of the satellite/Sun as seen from the ground location). These azimuth angle conventions can easily be understood and converted provided that they are well defined.</p>
        <p>Thus, the validation of <inline-formula><mml:math id="mm26" display="block"><mml:semantics><mml:mrow><mml:msub><mml:mi>R</mml:mi><mml:mrow><mml:mi>r</mml:mi><mml:mi>s</mml:mi></mml:mrow></mml:msub></mml:mrow></mml:semantics></mml:math></inline-formula> is based on simultaneous measurement of two parameters: <inline-formula><mml:math id="mm27" display="block"><mml:semantics><mml:mrow><mml:msubsup><mml:mi>E</mml:mi><mml:mi>d</mml:mi><mml:mrow><mml:mn>0</mml:mn><mml:mo>+</mml:mo></mml:mrow></mml:msubsup></mml:mrow></mml:semantics></mml:math></inline-formula> and <inline-formula><mml:math id="mm28" display="block"><mml:semantics><mml:mrow><mml:msub><mml:mi>L</mml:mi><mml:mi>w</mml:mi></mml:msub></mml:mrow></mml:semantics></mml:math></inline-formula>. A companion paper [<xref ref-type="bibr" rid="B5-remotesensing-11-01742">5</xref>] focuses on the measurement of <inline-formula><mml:math id="mm29" display="block"><mml:semantics><mml:mrow><mml:msub><mml:mi>L</mml:mi><mml:mi>w</mml:mi></mml:msub><mml:mrow><mml:mo>(</mml:mo><mml:mi>&#x3BB;</mml:mi><mml:mo>)</mml:mo></mml:mrow></mml:mrow></mml:semantics></mml:math></inline-formula>. The present review focuses on the measurement of <inline-formula><mml:math id="mm30" display="block"><mml:semantics><mml:mrow><mml:msubsup><mml:mi>E</mml:mi><mml:mi>d</mml:mi><mml:mrow><mml:mn>0</mml:mn><mml:mo>+</mml:mo></mml:mrow></mml:msubsup></mml:mrow></mml:semantics></mml:math></inline-formula>, reviewing the state-of-the-art of measurement protocols in the FRM context, particularly as regards components of the measurement uncertainty budget relating to the measurement protocol.</p>
        <p>In addition to the use of <inline-formula><mml:math id="mm31" display="block"><mml:semantics><mml:mrow><mml:msubsup><mml:mi>E</mml:mi><mml:mi>d</mml:mi><mml:mrow><mml:mn>0</mml:mn><mml:mo>+</mml:mo></mml:mrow></mml:msubsup></mml:mrow></mml:semantics></mml:math></inline-formula> to enable the validation of satellite-derived reflectance, <inline-formula><mml:math id="mm32" display="block"><mml:semantics><mml:mrow><mml:msubsup><mml:mi>E</mml:mi><mml:mi>d</mml:mi><mml:mrow><mml:mn>0</mml:mn><mml:mo>+</mml:mo></mml:mrow></mml:msubsup></mml:mrow></mml:semantics></mml:math></inline-formula> measurements can also be used to validate separately the <inline-formula><mml:math id="mm33" display="block"><mml:semantics><mml:mrow><mml:msubsup><mml:mi>E</mml:mi><mml:mi>d</mml:mi><mml:mrow><mml:mn>0</mml:mn><mml:mo>+</mml:mo></mml:mrow></mml:msubsup></mml:mrow></mml:semantics></mml:math></inline-formula> (or equivalently the atmospheric transmittance) calculated as an intermediate product in satellite data-processing chains.</p>
        <p>In some references, <inline-formula><mml:math id="mm34" display="block"><mml:semantics><mml:mrow><mml:msubsup><mml:mi>E</mml:mi><mml:mi>d</mml:mi><mml:mrow><mml:mn>0</mml:mn><mml:mo>+</mml:mo></mml:mrow></mml:msubsup></mml:mrow></mml:semantics></mml:math></inline-formula> may be called &#x201C;surface irradiance&#x201D;&#x2014;typically with notation <inline-formula><mml:math id="mm35" display="block"><mml:semantics><mml:mrow><mml:msub><mml:mi>E</mml:mi><mml:mi>s</mml:mi></mml:msub></mml:mrow></mml:semantics></mml:math></inline-formula>&#x2014;or more ambiguously &#x201C;reference irradiance&#x201D;. The parameter is most completely described as &#x201C;above-water spectral downward horizontal plane irradiance&#x201D;.</p>
        <p><inline-formula><mml:math id="mm36" display="block"><mml:semantics><mml:mrow><mml:msubsup><mml:mi>E</mml:mi><mml:mi>d</mml:mi><mml:mrow><mml:mn>0</mml:mn><mml:mo>+</mml:mo></mml:mrow></mml:msubsup></mml:mrow></mml:semantics></mml:math></inline-formula> is composed of photons that reach the surface directly from the Sun (&#x201C;direct irradiance&#x201D;) and of photons that reach the surface from the sky after scattering in the atmosphere (&#x201C;diffuse irradiance&#x201D;). The latter may also include some photons that have interacted with the surrounding surface and subsequently been backscattered in the atmosphere&#x2014;see page 12 of [<xref ref-type="bibr" rid="B6-remotesensing-11-01742">6</xref>].</p>
        <p>Thus, <inline-formula><mml:math id="mm37" display="block"><mml:semantics><mml:mrow><mml:msubsup><mml:mi>E</mml:mi><mml:mi>d</mml:mi><mml:mrow><mml:mn>0</mml:mn><mml:mo>+</mml:mo></mml:mrow></mml:msubsup></mml:mrow></mml:semantics></mml:math></inline-formula> spectra are related to: (a) the extraterrestrial solar irradiance, (b) the Sun zenith angle, (c) atmospheric scattering and absorption from molecules, aerosols, and clouds, and (d) to a lesser extent, surface reflectance. Some typical <inline-formula><mml:math id="mm38" display="block"><mml:semantics><mml:mrow><mml:msubsup><mml:mi>E</mml:mi><mml:mi>d</mml:mi><mml:mrow><mml:mn>0</mml:mn><mml:mo>+</mml:mo></mml:mrow></mml:msubsup></mml:mrow></mml:semantics></mml:math></inline-formula> are plotted in <xref ref-type="fig" rid="remotesensing-11-01742-f002">Figure 2</xref> for different Sun zenith angles and atmospheric conditions.</p>
        <p>In sunny, low to moderate Sun zenith angle conditions where direct irradiance is greater than diffuse irradiance, <inline-formula><mml:math id="mm41" display="block"><mml:semantics><mml:mrow><mml:msubsup><mml:mi>E</mml:mi><mml:mi>d</mml:mi><mml:mrow><mml:mn>0</mml:mn><mml:mo>+</mml:mo></mml:mrow></mml:msubsup></mml:mrow></mml:semantics></mml:math></inline-formula> varies over the day approximately according to the cosine of the Sun zenith angle. This temporal variability is greatest just after sunrise and just before sunset. The time averaging of replicate <inline-formula><mml:math id="mm42" display="block"><mml:semantics><mml:mrow><mml:msubsup><mml:mi>E</mml:mi><mml:mi>d</mml:mi><mml:mrow><mml:mn>0</mml:mn><mml:mo>+</mml:mo></mml:mrow></mml:msubsup></mml:mrow></mml:semantics></mml:math></inline-formula> measurements can be simple mean averaging with reference to a central time if the total duration for replicates is short or can be normalized by the cosine of the Sun zenith angle before averaging.</p>
        <p>The present paper is focused on aquatic applications, including the full range, size, and diversity of water bodies from deep oceans through coastal and estuarine waters to ports and inland lakes. The measurement of <inline-formula><mml:math id="mm43" display="block"><mml:semantics><mml:mrow><mml:msubsup><mml:mi>E</mml:mi><mml:mi>d</mml:mi><mml:mrow><mml:mn>0</mml:mn><mml:mo>+</mml:mo></mml:mrow></mml:msubsup></mml:mrow></mml:semantics></mml:math></inline-formula> is required also for the radiometric validation of surface reflectance over land&#x2014;such applications are not the focus of the present paper, although there are in principle no major differences between the measurement of <inline-formula><mml:math id="mm44" display="block"><mml:semantics><mml:mrow><mml:msubsup><mml:mi>E</mml:mi><mml:mi>d</mml:mi><mml:mrow><mml:mn>0</mml:mn><mml:mo>+</mml:mo></mml:mrow></mml:msubsup></mml:mrow></mml:semantics></mml:math></inline-formula> over land and over water. Measurements of <inline-formula><mml:math id="mm45" display="block"><mml:semantics><mml:mrow><mml:msubsup><mml:mi>E</mml:mi><mml:mi>d</mml:mi><mml:mrow><mml:mn>0</mml:mn><mml:mo>+</mml:mo></mml:mrow></mml:msubsup></mml:mrow></mml:semantics></mml:math></inline-formula> without simultaneous <inline-formula><mml:math id="mm46" display="block"><mml:semantics><mml:mrow><mml:msub><mml:mi>L</mml:mi><mml:mi>w</mml:mi></mml:msub></mml:mrow></mml:semantics></mml:math></inline-formula> are also relevant, outside the <inline-formula><mml:math id="mm47" display="block"><mml:semantics><mml:mrow><mml:msub><mml:mi>R</mml:mi><mml:mrow><mml:mi>r</mml:mi><mml:mi>s</mml:mi></mml:mrow></mml:msub></mml:mrow></mml:semantics></mml:math></inline-formula> validation context, for a variety of applications, including monitoring the Earth&#x2019;s radiation budget for climate applications [<xref ref-type="bibr" rid="B8-remotesensing-11-01742">8</xref>,<xref ref-type="bibr" rid="B9-remotesensing-11-01742">9</xref>], ground-level ultraviolet radiation [<xref ref-type="bibr" rid="B10-remotesensing-11-01742">10</xref>,<xref ref-type="bibr" rid="B11-remotesensing-11-01742">11</xref>] for health-related and ecosystem-related applications, photosynthetically available radiation for biological applications [<xref ref-type="bibr" rid="B12-remotesensing-11-01742">12</xref>,<xref ref-type="bibr" rid="B13-remotesensing-11-01742">13</xref>], solar energy and building applications [<xref ref-type="bibr" rid="B14-remotesensing-11-01742">14</xref>], etc. These applications are not specifically covered here, although many considerations of the measurement protocols described here are valid for all such applications.</p>
        <p>Using the terminology of [<xref ref-type="bibr" rid="B15-remotesensing-11-01742">15</xref>], the spectral ranges of primary interest here are the visible (380 nm to 760 nm) and near infrared (760 nm to 1400 nm) ranges. The considerations for measurement of <inline-formula><mml:math id="mm48" display="block"><mml:semantics><mml:mrow><mml:msubsup><mml:mi>E</mml:mi><mml:mi>d</mml:mi><mml:mrow><mml:mn>0</mml:mn><mml:mo>+</mml:mo></mml:mrow></mml:msubsup></mml:mrow></mml:semantics></mml:math></inline-formula> given here should be valid also for the near ultraviolet (300 nm to 400 nm) and middle infrared (1400 nm to 3000 nm), although the importance of the various uncertainty sources may be different because of the different intensity and angular distribution of downwelling irradiance, and the equipment (irradiance/radiance sensor, reflectance plaque) may have different properties in these ranges.</p>
        <p>The protocols described here are relevant for the validation of a vast range of optical satellites, including the dedicated medium resolution &#x201C;ocean color&#x201D; missions, such as AQUA/MODIS, Sentinel-3/OLCI, NPP/VIIRS, etc., but also the operational high spatial resolution missions such as Landsat-8/OLI and Sentinel-2/MSI, as well any other optical mission from which water reflectance can be derived, including the geostationary COMS/GOCI-1 and MSG/SEVIRI, the extremely high resolution Pl&#xE9;iades and PlanetDove constellations, etc.</p>
        <p>The current document does not try to identify a &#x201C;best&#x201D; protocol; it cannot provide typical uncertainty estimates if good practice is followed (that depends on many factors) and does not aim to prescribe mandatory requirements on specific aspects of a measurement protocol such as &#x201C;acceptable tilt&#x201D; or &#x201C;minimum distance for ship shadow avoidance&#x201D;. While such prescriptions have great value in encouraging convergence of methods and challenging scientists to make good measurements, the diversity of aquatic and atmospheric conditions where validation is required, the diversity of radiometers and platforms, and the corresponding diversity of measurement protocols suggests that more flexibility is needed. This flexibility is acceptable, provided that each measurement is accompanied by an SI-traceable uncertainty budget that is: (a) based on a full analysis of the protocol, and (b) that is itself validated, e.g., by measurement intercomparison exercises [<xref ref-type="bibr" rid="B16-remotesensing-11-01742">16</xref>,<xref ref-type="bibr" rid="B17-remotesensing-11-01742">17</xref>,<xref ref-type="bibr" rid="B18-remotesensing-11-01742">18</xref>]. Then, the data user can accept or reject such measurements by applying their own threshold for &#x201C;acceptable&#x201D; measurement uncertainty.</p>
        <p>The present review does aim to provide an overview of all the relevant protocols, including guidelines for radiometer deployment and the quality control of data and an overview of elements that should be considered in the complete uncertainty analysis of a measurement protocol. The approach is structured as follows: for each aspect of the measurement protocol contributing to measurement uncertainty, the perfect situation is summarized in a single sentence in boldface, e.g., &#x201C;<bold>the irradiance sensor should be vertical</bold>&#x201D;. This is followed by a discussion of techniques to achieve or monitor this (e.g., gimballing, measurement of tilt, removal of tilted data), practical considerations and problems (e.g., changes to ballasting of ships), and approaches to estimate uncertainty when this perfect situation is not achieved (e.g., model studies, experiments). While this highly structured approach may seem over-rigorous or even trivial (isn&#x2019;t it obvious that an irradiance sensor should be vertical?), we do feel that it is necessary to be complete and rigorous in the FRM context (is it obvious to all measurement scientists that a reflectance plaque should be perfectly horizontal?).</p>
        <p>For a general treatment of uncertainties in measurements, including a recommended terminology (e.g., &#x201C;expanded uncertainty&#x201D;) and generic methods for estimating each component uncertainty and combining uncertainties to achieve a total uncertainty, the reader is referred to the Guide to the Expression of Uncertainty in Measurement (GUM) [<xref ref-type="bibr" rid="B19-remotesensing-11-01742">19</xref>].</p>
        <p>The present review covers only aspects of the measurement relating to the protocol, including radiometer deployment, data acquisition, and processing aspects, but excluding any uncertainties arising from radiometer imperfections, such as calibration, thermal sensitivity, spectral response (straylight/out-of-band effects), non-linearity, and angular (cosine) response. These radiometer-related aspects deserve a review paper of their own; the reader is referred to Volume II of the NASA Ocean Optics Protocols [<xref ref-type="bibr" rid="B20-remotesensing-11-01742">20</xref>], <xref ref-type="sec" rid="sec3-remotesensing-11-01742">Section 3</xref> of [<xref ref-type="bibr" rid="B21-remotesensing-11-01742">21</xref>], Chapter 2 of [<xref ref-type="bibr" rid="B22-remotesensing-11-01742">22</xref>] and to the papers in this volume, e.g., [<xref ref-type="bibr" rid="B23-remotesensing-11-01742">23</xref>,<xref ref-type="bibr" rid="B24-remotesensing-11-01742">24</xref>].</p>
        <p>In the satellite validation context covered by this review, the focus is on clear sky conditions. There is no clear consensus regarding an objective definition of &#x201C;clear sky&#x201D; conditions, although Web Appendix 1 of [<xref ref-type="bibr" rid="B25-remotesensing-11-01742">25</xref>] proposes for moderate Sun zenith angles the test <inline-formula><mml:math id="mm49" display="block"><mml:semantics><mml:mrow><mml:msub><mml:mi>L</mml:mi><mml:mi>d</mml:mi></mml:msub><mml:mo>/</mml:mo><mml:msubsup><mml:mi>E</mml:mi><mml:mi>d</mml:mi><mml:mrow><mml:mn>0</mml:mn><mml:mo>+</mml:mo></mml:mrow></mml:msubsup><mml:mrow><mml:mo>(</mml:mo><mml:mrow><mml:mn>750</mml:mn><mml:mo>&#xA0;</mml:mo><mml:mi>n</mml:mi><mml:mi>m</mml:mi></mml:mrow><mml:mo>)</mml:mo></mml:mrow><mml:mo>&lt;</mml:mo><mml:mn>0.05</mml:mn></mml:mrow></mml:semantics></mml:math></inline-formula>, where <inline-formula><mml:math id="mm50" display="block"><mml:semantics><mml:mrow><mml:msub><mml:mi>L</mml:mi><mml:mi>d</mml:mi></mml:msub></mml:mrow></mml:semantics></mml:math></inline-formula> is sky radiance at a 135&#xB0; relative viewing azimuth to the Sun and a 140&#xB0; viewing nadir angle. This test will detect clouds in front of the Sun because of the consequent increase in <inline-formula><mml:math id="mm51" display="block"><mml:semantics><mml:mrow><mml:mn>1</mml:mn><mml:mo>/</mml:mo><mml:msubsup><mml:mi>E</mml:mi><mml:mi>d</mml:mi><mml:mrow><mml:mn>0</mml:mn><mml:mo>+</mml:mo></mml:mrow></mml:msubsup></mml:mrow></mml:semantics></mml:math></inline-formula>, and will detect clouds in the specified sky-viewing direction because clouds have greater <inline-formula><mml:math id="mm52" display="block"><mml:semantics><mml:mrow><mml:msub><mml:mi>L</mml:mi><mml:mi>d</mml:mi></mml:msub></mml:mrow></mml:semantics></mml:math></inline-formula> values than blue sky at 750 nm. A more complete test for &#x201C;clear sky&#x201D; conditions could involve the use of hemispherical camera photos, but would need automated image analysis for an objective test.</p>
      </sec>
      <sec id="sec1dot3-remotesensing-11-01742">
        <title>1.3. Previous Protocol Reviews</title>
        <p>Most of the pre-2004 in situ measurements of water reflectance were made for the purpose of oceanic applications, and most aquatic optics investigators base their measurement protocol in some way on the NASA Ocean Optics Protocols [<xref ref-type="bibr" rid="B20-remotesensing-11-01742">20</xref>] and the references contained within that multi-volume publication. While there are no fully new methods for the measurement of <inline-formula><mml:math id="mm53" display="block"><mml:semantics><mml:mrow><mml:msubsup><mml:mi>E</mml:mi><mml:mi>d</mml:mi><mml:mrow><mml:mn>0</mml:mn><mml:mo>+</mml:mo></mml:mrow></mml:msubsup></mml:mrow></mml:semantics></mml:math></inline-formula> since the NASA 2004 protocols collection, the current review aims to better reflect the current practices. The main evolutions since 2004 include:<list list-type="bullet"><list-item><p>more frequent use of unsupervised measurements for validation, e.g., AERONET-OC [<xref ref-type="bibr" rid="B26-remotesensing-11-01742">26</xref>] and Bio-ARGO [<xref ref-type="bibr" rid="B27-remotesensing-11-01742">27</xref>], instead of shipborne supervised measurements</p></list-item><list-item><p>greater need for validation measurements in coastal and inland waters rather than the prior focus on oceanic waters</p></list-item><list-item><p>preference for above-water measurement of <inline-formula><mml:math id="mm54" display="block"><mml:semantics><mml:mrow><mml:msubsup><mml:mi>E</mml:mi><mml:mi>d</mml:mi><mml:mrow><mml:mn>0</mml:mn><mml:mo>+</mml:mo></mml:mrow></mml:msubsup></mml:mrow></mml:semantics></mml:math></inline-formula> rather than extrapolation from underwater profiles</p></list-item><list-item><p>reduction in the cost of radiometers facilitating use of an irradiance sensor (instead of a radiance sensor and a reflectance plaque), and better availability of hyperspectral radiometers.</p></list-item></list></p>
      </sec>
      <sec id="sec1dot4-remotesensing-11-01742">
        <title>1.4. Overview of Methods</title>
        <p>Protocols for measurement of <inline-formula><mml:math id="mm55" display="block"><mml:semantics><mml:mrow><mml:msubsup><mml:mi>E</mml:mi><mml:mi>d</mml:mi><mml:mrow><mml:mn>0</mml:mn><mml:mo>+</mml:mo></mml:mrow></mml:msubsup></mml:mrow></mml:semantics></mml:math></inline-formula> are grouped into three broad families of method:<list list-type="bullet"><list-item><p>Direct above-water measurement of <inline-formula><mml:math id="mm56" display="block"><mml:semantics><mml:mrow><mml:msubsup><mml:mi>E</mml:mi><mml:mi>d</mml:mi><mml:mrow><mml:mn>0</mml:mn><mml:mo>+</mml:mo></mml:mrow></mml:msubsup></mml:mrow></mml:semantics></mml:math></inline-formula> with an upward-pointing irradiance sensor (&#x201C;Irradiance sensor method&#x201D;)</p></list-item><list-item><p>Estimation of <inline-formula><mml:math id="mm57" display="block"><mml:semantics><mml:mrow><mml:msubsup><mml:mi>E</mml:mi><mml:mi>d</mml:mi><mml:mrow><mml:mn>0</mml:mn><mml:mo>+</mml:mo></mml:mrow></mml:msubsup></mml:mrow></mml:semantics></mml:math></inline-formula> using a downward-pointing radiance sensor and a reflective plaque (&#x201C;Reflectance plaque method&#x201D;)</p></list-item><list-item><p>Estimation of <inline-formula><mml:math id="mm58" display="block"><mml:semantics><mml:mrow><mml:msubsup><mml:mi>E</mml:mi><mml:mi>d</mml:mi><mml:mrow><mml:mn>0</mml:mn><mml:mo>+</mml:mo></mml:mrow></mml:msubsup></mml:mrow></mml:semantics></mml:math></inline-formula> from direct sunphotometry and a clear sky atmospheric model (&#x201C;Sunphotometry method&#x201D;)</p></list-item></list></p>
        <p>A fourth family of method, estimating <inline-formula><mml:math id="mm59" display="block"><mml:semantics><mml:mrow><mml:msubsup><mml:mi>E</mml:mi><mml:mi>d</mml:mi><mml:mrow><mml:mn>0</mml:mn><mml:mo>+</mml:mo></mml:mrow></mml:msubsup></mml:mrow></mml:semantics></mml:math></inline-formula> from underwater measurements of downwelling irradiance at differences depths, <inline-formula><mml:math id="mm60" display="block"><mml:semantics><mml:mrow><mml:msub><mml:mi>E</mml:mi><mml:mi>d</mml:mi></mml:msub><mml:mrow><mml:mo>(</mml:mo><mml:mi>z</mml:mi><mml:mo>)</mml:mo></mml:mrow></mml:mrow></mml:semantics></mml:math></inline-formula>, is now considered obsolete for measurement of <inline-formula><mml:math id="mm61" display="block"><mml:semantics><mml:mrow><mml:msubsup><mml:mi>E</mml:mi><mml:mi>d</mml:mi><mml:mrow><mml:mn>0</mml:mn><mml:mo>+</mml:mo></mml:mrow></mml:msubsup></mml:mrow></mml:semantics></mml:math></inline-formula>&#x2014;see <xref ref-type="sec" rid="sec5-remotesensing-11-01742">Section 5</xref>.</p>
        <p>For each family of method, the measurement equation is defined, and the measurement parameters are briefly described in <xref ref-type="sec" rid="sec2-remotesensing-11-01742">Section 2</xref>, <xref ref-type="sec" rid="sec3-remotesensing-11-01742">Section 3</xref> and <xref ref-type="sec" rid="sec4-remotesensing-11-01742">Section 4</xref>, respectively. The elements that should be included for the estimation of total protocol-related measurement uncertainty are discussed with some key considerations, guidelines, and recommendations. The &#x201C;protocol-related&#x201D; measurement uncertainty includes both known imperfections in the protocol (e.g., atmospheric models used in sunphotometry) and deployment-related imperfections (e.g., the tilting of sensors/plaques).</p>
      </sec>
    </sec>
    <sec id="sec2-remotesensing-11-01742">
      <title>2. Direct above-Water Measurement of <inline-formula><mml:math id="mm62" display="block"><mml:semantics><mml:mrow><mml:msubsup><mml:mi>E</mml:mi><mml:mi>d</mml:mi><mml:mrow><mml:mn>0</mml:mn><mml:mo>+</mml:mo></mml:mrow></mml:msubsup></mml:mrow></mml:semantics></mml:math></inline-formula> with an Upward-Pointing Irradiance Sensor</title>
      <sec id="sec2dot1-remotesensing-11-01742">
        <title>2.1. Measurement Equation</title>
        <p>Since <inline-formula><mml:math id="mm63" display="block"><mml:semantics><mml:mrow><mml:msubsup><mml:mi>E</mml:mi><mml:mi>d</mml:mi><mml:mrow><mml:mn>0</mml:mn><mml:mo>+</mml:mo></mml:mrow></mml:msubsup></mml:mrow></mml:semantics></mml:math></inline-formula> can be measured directly using radiometers that are designed to measure plane irradiance, the measurement equation here simply relates the electrical output of a radiometer to calibrated irradiance. Imperfections in such radiometers (angular response, spectral response, non-linearity, thermal sensitivity, etc.) contribute, of course, to the total uncertainty budget of the measurement, and the imperfect cosine response is an important consideration for the measurement of <inline-formula><mml:math id="mm64" display="block"><mml:semantics><mml:mrow><mml:msubsup><mml:mi>E</mml:mi><mml:mi>d</mml:mi><mml:mrow><mml:mn>0</mml:mn><mml:mo>+</mml:mo></mml:mrow></mml:msubsup></mml:mrow></mml:semantics></mml:math></inline-formula>, e.g., [<xref ref-type="bibr" rid="B24-remotesensing-11-01742">24</xref>,<xref ref-type="bibr" rid="B28-remotesensing-11-01742">28</xref>].</p>
        <p>The direct measurement of <inline-formula><mml:math id="mm65" display="block"><mml:semantics><mml:mrow><mml:msubsup><mml:mi>E</mml:mi><mml:mi>d</mml:mi><mml:mrow><mml:mn>0</mml:mn><mml:mo>+</mml:mo></mml:mrow></mml:msubsup></mml:mrow></mml:semantics></mml:math></inline-formula>, which is sketched in <xref ref-type="fig" rid="remotesensing-11-01742-f003">Figure 3</xref>, can be made from various platforms including ships, small inflatable boats, buoys, fixed offshore structures, and underwater profiling platforms that contain a floating element or the ability to surface. These measurements can be either supervised or unsupervised. In all cases, it is recommended to mount the <inline-formula><mml:math id="mm66" display="block"><mml:semantics><mml:mrow><mml:msubsup><mml:mi>E</mml:mi><mml:mi>d</mml:mi><mml:mrow><mml:mn>0</mml:mn><mml:mo>+</mml:mo></mml:mrow></mml:msubsup></mml:mrow></mml:semantics></mml:math></inline-formula> radiometer as high as possible, above any superstructure elements and passing humans, in order to avoid the optical contamination of the measurement from the shading of both Sun and sky light. This can be achieved by the use of a fixed or telescopic mast, e.g., [<xref ref-type="bibr" rid="B29-remotesensing-11-01742">29</xref>].</p>
      </sec>
      <sec id="sec2dot2-remotesensing-11-01742">
        <title>2.2. Protocol-Dependent Sources of Uncertainty</title>
        <p>In addition to the radiometer-related sources of uncertainty that arise from imperfections in the radiometers themselves, including the angular (cosine) response of the radiometer, the direct measurement of above-water downwelling irradiance has a number of sources of uncertainty relating to the deployment conditions. These protocol-related sources of uncertainty are described in <xref ref-type="sec" rid="sec2dot2dot1-remotesensing-11-01742">Section 2.2.1</xref>, <xref ref-type="sec" rid="sec2dot2dot2-remotesensing-11-01742">Section 2.2.2</xref>, <xref ref-type="sec" rid="sec2dot2dot3-remotesensing-11-01742">Section 2.2.3</xref> and <xref ref-type="sec" rid="sec2dot2dot4-remotesensing-11-01742">Section 2.2.4</xref>.</p>
        <sec id="sec2dot2dot1-remotesensing-11-01742">
          <title>2.2.1. Tilt Effects</title>
          <p><bold>The irradiance sensor should be vertical</bold>.</p>
          <p>The non-verticality of the <inline-formula><mml:math id="mm68" display="block"><mml:semantics><mml:mrow><mml:msubsup><mml:mi>E</mml:mi><mml:mi>d</mml:mi><mml:mrow><mml:mn>0</mml:mn><mml:mo>+</mml:mo></mml:mrow></mml:msubsup></mml:mrow></mml:semantics></mml:math></inline-formula> radiometer, e.g., caused by imprecise installation, wave-tilting of floating structures (buoys, ships), wind-tilting of offshore structures, including masts, and even ballast changes for ships (shifts in fuel, water, large equipment), will result in a bias in the measurement of <inline-formula><mml:math id="mm69" display="block"><mml:semantics><mml:mrow><mml:msubsup><mml:mi>E</mml:mi><mml:mi>d</mml:mi><mml:mrow><mml:mn>0</mml:mn><mml:mo>+</mml:mo></mml:mrow></mml:msubsup></mml:mrow></mml:semantics></mml:math></inline-formula>. Therefore, it is necessary to measure the tilt of radiometers at sufficiently high frequency and perform the appropriate filtering of non-vertical data and/or averaging of data to reduce tilt effects.</p>
          <p>For <inline-formula><mml:math id="mm70" display="block"><mml:semantics><mml:mrow><mml:msubsup><mml:mi>E</mml:mi><mml:mi>d</mml:mi><mml:mrow><mml:mn>0</mml:mn><mml:mo>+</mml:mo></mml:mrow></mml:msubsup></mml:mrow></mml:semantics></mml:math></inline-formula>, the effect of tilt may be particularly strong in sunny (satellite validation) conditions because of the highly anisotropic light field. The main effect of tilt is similar to a change in the effective Sun zenith angle, and is strongest for tilt in the solar plane. The passive gimballing of an <inline-formula><mml:math id="mm71" display="block"><mml:semantics><mml:mrow><mml:msubsup><mml:mi>E</mml:mi><mml:mi>d</mml:mi><mml:mrow><mml:mn>0</mml:mn><mml:mo>+</mml:mo></mml:mrow></mml:msubsup></mml:mrow></mml:semantics></mml:math></inline-formula> sensor, if sufficiently well designed, may help to reduce tilt, as implemented in the DALEC system [<xref ref-type="bibr" rid="B30-remotesensing-11-01742">30</xref>,<xref ref-type="bibr" rid="B31-remotesensing-11-01742">31</xref>]. Active gimballing of an <inline-formula><mml:math id="mm72" display="block"><mml:semantics><mml:mrow><mml:msubsup><mml:mi>E</mml:mi><mml:mi>d</mml:mi><mml:mrow><mml:mn>0</mml:mn><mml:mo>+</mml:mo></mml:mrow></mml:msubsup></mml:mrow></mml:semantics></mml:math></inline-formula> sensor, using electric motors to correct for tilt, may now be feasible, although at the time of writing, the authors are not aware of documentation on the use of such hardware for <inline-formula><mml:math id="mm73" display="block"><mml:semantics><mml:mrow><mml:msubsup><mml:mi>E</mml:mi><mml:mi>d</mml:mi><mml:mrow><mml:mn>0</mml:mn><mml:mo>+</mml:mo></mml:mrow></mml:msubsup></mml:mrow></mml:semantics></mml:math></inline-formula> measurement.</p>
          <p>The impact of tilt on measurement uncertainty can be estimated if the two angles of tilt with respect to the Sun are measured and the approximate angular variation of sky radiance is known, e.g., from imaging cameras, or estimated from atmospheric properties. At high tilt, an <inline-formula><mml:math id="mm74" display="block"><mml:semantics><mml:mrow><mml:msubsup><mml:mi>E</mml:mi><mml:mi>d</mml:mi><mml:mrow><mml:mn>0</mml:mn><mml:mo>+</mml:mo></mml:mrow></mml:msubsup></mml:mrow></mml:semantics></mml:math></inline-formula> sensor may also measure some light from the underlying water/land/platform surface instead of the sky, although grazing angle incident light has a low contribution to the cosine-weighted integral for <inline-formula><mml:math id="mm75" display="block"><mml:semantics><mml:mrow><mml:msubsup><mml:mi>E</mml:mi><mml:mi>d</mml:mi><mml:mrow><mml:mn>0</mml:mn><mml:mo>+</mml:mo></mml:mrow></mml:msubsup></mml:mrow></mml:semantics></mml:math></inline-formula>.</p>
          <p>Obviously, minimization of tilt can be a consideration in the design [<xref ref-type="bibr" rid="B32-remotesensing-11-01742">32</xref>] or in the location (e.g., low waves) of validation measurement structures. Floating buoys and small ships may be particularly subject to high tilt.</p>
        </sec>
        <sec id="sec2dot2dot2-remotesensing-11-01742">
          <title>2.2.2. Shading from Superstructure</title>
          <p><bold>The irradiance sensor should be deployed above the height of all the other structures or objects (including humans)</bold>.</p>
          <p>The light field that is being measured may itself be perturbed by the presence of solid objects such as the superstructure of the platform used to mount them. This may be especially problematic on ships, where practical considerations may prevent mounting the <inline-formula><mml:math id="mm76" display="block"><mml:semantics><mml:mrow><mml:msubsup><mml:mi>E</mml:mi><mml:mi>d</mml:mi><mml:mrow><mml:mn>0</mml:mn><mml:mo>+</mml:mo></mml:mrow></mml:msubsup></mml:mrow></mml:semantics></mml:math></inline-formula> sensor above all other structures, particularly if regular inspection by humans of the fore-optics is required.</p>
          <p>The process of sky shading can be easily understood from fish-eye photographs taken vertically upwards at the location of an <inline-formula><mml:math id="mm77" display="block"><mml:semantics><mml:mrow><mml:msubsup><mml:mi>E</mml:mi><mml:mi>d</mml:mi><mml:mrow><mml:mn>0</mml:mn><mml:mo>+</mml:mo></mml:mrow></mml:msubsup></mml:mrow></mml:semantics></mml:math></inline-formula> sensor, as illustrated in <xref ref-type="fig" rid="remotesensing-11-01742-f004">Figure 4</xref> and <xref ref-type="fig" rid="remotesensing-11-01742-f005">Figure 5</xref>. Any part of the upward hemisphere that is not sky  represents optical contamination of the measurement, and this contamination will be related to the solid angle of sky that is replaced by the object with near-zenith objects contributing more than near-horizontal objects to the cosine integral of radiances. Of course, it is best to make such photos with a calibrated fully hemispherical sky radiance camera [<xref ref-type="bibr" rid="B33-remotesensing-11-01742">33</xref>]. However, even photos from simple cameras with a wide-angle lens and without any radiometric calibration can rapidly identify a major contamination of measurements from superstructures and/or other objects.</p>
          <p>While direct Sun shadowing of the <inline-formula><mml:math id="mm79" display="block"><mml:semantics><mml:mrow><mml:msubsup><mml:mi>E</mml:mi><mml:mi>d</mml:mi><mml:mrow><mml:mn>0</mml:mn><mml:mo>+</mml:mo></mml:mrow></mml:msubsup></mml:mrow></mml:semantics></mml:math></inline-formula> sensor is generally avoided by design of the deployment method and can easily be identified and removed from data, the impact of more subtle optical contaminations of sky radiance can be more difficult to identify and estimate.</p>
          <p>It is obvious that humans should remain fully below the level of an <inline-formula><mml:math id="mm80" display="block"><mml:semantics><mml:mrow><mml:msubsup><mml:mi>E</mml:mi><mml:mi>d</mml:mi><mml:mrow><mml:mn>0</mml:mn><mml:mo>+</mml:mo></mml:mrow></mml:msubsup></mml:mrow></mml:semantics></mml:math></inline-formula> sensor at all times during measurements. It is not unknown for resting birds to contaminate unsupervised <inline-formula><mml:math id="mm81" display="block"><mml:semantics><mml:mrow><mml:msubsup><mml:mi>E</mml:mi><mml:mi>d</mml:mi><mml:mrow><mml:mn>0</mml:mn><mml:mo>+</mml:mo></mml:mrow></mml:msubsup></mml:mrow></mml:semantics></mml:math></inline-formula> measurements [<xref ref-type="bibr" rid="B34-remotesensing-11-01742">34</xref>], and measures may be taken to avoid this, e.g., the use of spikes below the field of view, but sufficiently close to threaten discomfort. Unusual contaminations may be identified by time series analysis or video camera monitoring of unsupervised installations.</p>
          <p>On some platforms, optical contamination may also arise from atmospheric steam or smoke emissions from ship engine funnels and other exhaust gases (air conditioning, etc.).</p>
          <p>Fixed offshore structures with limited access (e.g., oil and gas platforms, wind farm structures, navigational structures) as well as large ships with tall masts may be particularly subject to superstructure shading. Improvements in the stability of telescopic masts [<xref ref-type="bibr" rid="B35-remotesensing-11-01742">35</xref>], which allow high mounting but easy inspection of fore-optics, and reductions in the price of such equipment should facilitate the adoption of deployment techniques with greatly reduced or zero superstructure shading.</p>
          <p>For supervised shipborne <inline-formula><mml:math id="mm83" display="block"><mml:semantics><mml:mrow><mml:msubsup><mml:mi>E</mml:mi><mml:mi>d</mml:mi><mml:mrow><mml:mn>0</mml:mn><mml:mo>+</mml:mo></mml:mrow></mml:msubsup></mml:mrow></mml:semantics></mml:math></inline-formula> measurements, the use of a floating platform to carry the <inline-formula><mml:math id="mm84" display="block"><mml:semantics><mml:mrow><mml:msubsup><mml:mi>E</mml:mi><mml:mi>d</mml:mi><mml:mrow><mml:mn>0</mml:mn><mml:mo>+</mml:mo></mml:mrow></mml:msubsup></mml:mrow></mml:semantics></mml:math></inline-formula> radiometer away from the ship will clearly minimize&#x2014;to possibly a negligible amount&#x2014;the superstructure-related perturbations. This may be conveniently combined in a floating/profiling platform used for underwater profiling of upwelling radiance.</p>
          <p>Measures to reduce and/or estimate the uncertainties associated with superstructure shading may include redundant measurements by multiple sensors located in different positions, and hence subject to different shading effects, or experiments with sensors at different heights/locations, etc. Three-dimensional (3D) radiative transfer modeling may also be used to estimate uncertainties in <inline-formula><mml:math id="mm85" display="block"><mml:semantics><mml:mrow><mml:msubsup><mml:mi>E</mml:mi><mml:mi>d</mml:mi><mml:mrow><mml:mn>0</mml:mn><mml:mo>+</mml:mo></mml:mrow></mml:msubsup></mml:mrow></mml:semantics></mml:math></inline-formula> measurements associated with superstructure effects.</p>
        </sec>
        <sec id="sec2dot2dot3-remotesensing-11-01742">
          <title>2.2.3. Fouling</title>
          <p><bold>The fore-optics of the irradiance sensor should be kept clean</bold>.</p>
          <p>Upward-facing sensors needed for measuring <inline-formula><mml:math id="mm86" display="block"><mml:semantics><mml:mrow><mml:msubsup><mml:mi>E</mml:mi><mml:mi>d</mml:mi><mml:mrow><mml:mn>0</mml:mn><mml:mo>+</mml:mo></mml:mrow></mml:msubsup></mml:mrow></mml:semantics></mml:math></inline-formula> are prone to fouling of the fore-optics, especially during long-term unsupervised deployments.</p>
          <p>Fouling may occur because of sea spray, the atmospheric deposition of particles (which may even embed within the structure of some diffuser materials used as fore-optics [<xref ref-type="bibr" rid="B36-remotesensing-11-01742">36</xref>]), rain droplets, bird feces, etc. This can be mitigated by cleaning the fore-optics, and can be monitored by frequent calibration checks, e.g., with portable relative calibration devices [<xref ref-type="bibr" rid="B37-remotesensing-11-01742">37</xref>].</p>
          <p>Fouling is generally kept negligible for supervised deployments by regular inspection and, when necessary, the cleaning of fore-optics and protection by lens caps when not measuring (e.g., at night and between &#x201C;stations&#x201D; for discrete measurements).</p>
          <p>Exposure to ultraviolet light can lead to the photodegradation of materials used as diffusers.</p>
          <p>For unsupervised deployments, fouling and photodegradation can be minimized by the protection of fore-optics when not measuring by the use of external mechanical shutters [<xref ref-type="bibr" rid="B38-remotesensing-11-01742">38</xref>] or the rotation of sensors to point downwards (typified by the &#x201C;parking&#x201D; function of the CIMEL CE-318 sunphotometer when not measuring).</p>
          <p>Major fouling events can be identified by time series analysis of data and/or video camera imagery.</p>
          <p>The uncertainty related to fouling can be estimated by comparing post-deployment calibrations before and after cleaning, although it is also noted that fouling may vary non-monotonically in time because of the cleaning effect of rain water. To separate the effects of fouling from intrinsic sensitivity changes (e.g., long-term drift or short-term changes typically caused by mechanical shock), these measurements must be done immediately before and after cleaning, e.g., in the field (using a stable light source such as a clear sky) or in a calibration laboratory (which must be provided with the uncleaned radiometer).</p>
        </sec>
        <sec id="sec2dot2dot4-remotesensing-11-01742">
          <title>2.2.4. Fast Natural Fluctuations</title>
          <p><bold>Measurements should be used only during periods of stable illumination</bold>.</p>
          <p>In clear sky conditions, the natural variability of <inline-formula><mml:math id="mm87" display="block"><mml:semantics><mml:mrow><mml:msubsup><mml:mi>E</mml:mi><mml:mi>d</mml:mi><mml:mrow><mml:mn>0</mml:mn><mml:mo>+</mml:mo></mml:mrow></mml:msubsup></mml:mrow></mml:semantics></mml:math></inline-formula> over a typical measurement time scale (~1 to 10 min) is low, and may be easily estimated from a clear sky irradiance model, e.g., [<xref ref-type="bibr" rid="B39-remotesensing-11-01742">39</xref>], using as input the temporal variation of the Sun zenith angle and an estimation/measurement of aerosol optical thickness.</p>
          <p>If measurements are made during partially cloudy conditions, in addition to the tilt-induced fluctuations described in <xref ref-type="sec" rid="sec2dot2dot1-remotesensing-11-01742">Section 2.2.1</xref>, the natural variability of <inline-formula><mml:math id="mm88" display="block"><mml:semantics><mml:mrow><mml:msubsup><mml:mi>E</mml:mi><mml:mi>d</mml:mi><mml:mrow><mml:mn>0</mml:mn><mml:mo>+</mml:mo></mml:mrow></mml:msubsup></mml:mrow></mml:semantics></mml:math></inline-formula> may be non-negligible, particularly if there are clouds or haze near the Sun. In such cases, careful quality control of data is necessary to remove individual measurements or complete sets of measurements that cannot be used for satellite validation. Quality control will typically include tests on temporal variability including second derivative &#x201C;spike/jump&#x201D; analysis and min/max/standard deviation analysis, and may also include the comparison of data with a clear sky model.</p>
          <p>A full sky imager can be used to provide detailed information on sky conditions for quality control [<xref ref-type="bibr" rid="B40-remotesensing-11-01742">40</xref>].</p>
          <p>It is suggested here that FRM for satellite validation should not be made during fully cloudy conditions or when the Sun is obscured by clouds or haze. In situ measurements can be made at a slightly different times from the satellite overpass, e.g., 1 to 6 h depending on natural variability, and so a cloud-free satellite image could theoretically correspond with an in situ reflectance measurement made during cloudy conditions within an acceptable time window. However, many factors, including the very different bidirectional reflectance of water under a sunny or a cloudy sky, suggest that this should be avoided in the FRM satellite validation context. In other contexts, such as the simultaneous measurement of reflectance and chlorophyll <italic>a</italic> for algorithm calibration/validation, it may be acceptable to use measurements made in cloudy conditions, particularly fully overcast conditions, provided that the corresponding measurement uncertainties are sufficiently quantified and limited.</p>
          <p>The question of whether FRM can be made in partially cloudy conditions is relevant. It can be argued that only the best measurements should be used, and this requires perfectly clear sky conditions. On the other hand, if a measurement scientist is able to estimate the uncertainties associated with partially cloudy conditions, then the data user could later decide whether to use or reject such measurements for their specific application on the basis of a threshold on measurement uncertainty. There is no clear consensus on this question at present, but perhaps the debate requires first a more objective definition of &#x201C;cloudiness&#x201C; and/or &#x201C;clear sky&#x201C; conditions&#x2014;see <xref ref-type="sec" rid="sec1dot2-remotesensing-11-01742">Section 1.2</xref>. Isolated clouds with small solid angles, away from the Sun and low on the horizon, so with low zenith cosine weighting, have little impact on <inline-formula><mml:math id="mm89" display="block"><mml:semantics><mml:mrow><mml:msubsup><mml:mi>E</mml:mi><mml:mi>d</mml:mi><mml:mrow><mml:mn>0</mml:mn><mml:mo>+</mml:mo></mml:mrow></mml:msubsup></mml:mrow></mml:semantics></mml:math></inline-formula>.</p>
          <p>Uncertainties associated with fast natural fluctuations can be estimated from the standard deviation of replicate measurements made over a certain interval of time. High uncertainty may lead to simple rejection of the measurement.</p>
        </sec>
      </sec>
      <sec id="sec2dot3-remotesensing-11-01742">
        <title>2.3. Variants on the Method of Direct above-Water Measurement of <inline-formula><mml:math id="mm90" display="block"><mml:semantics><mml:mrow><mml:msubsup><mml:mi>E</mml:mi><mml:mi>d</mml:mi><mml:mrow><mml:mn>0</mml:mn><mml:mo>+</mml:mo></mml:mrow></mml:msubsup></mml:mrow></mml:semantics></mml:math></inline-formula> with an Upward-Pointing Irradiance Sensor</title>
        <p>Underwater drifting floats used for satellite radiometry validation [<xref ref-type="bibr" rid="B27-remotesensing-11-01742">27</xref>] may lack a permanently above-water <inline-formula><mml:math id="mm91" display="block"><mml:semantics><mml:mrow><mml:msubsup><mml:mi>E</mml:mi><mml:mi>d</mml:mi><mml:mrow><mml:mn>0</mml:mn><mml:mo>+</mml:mo></mml:mrow></mml:msubsup></mml:mrow></mml:semantics></mml:math></inline-formula> sensor, and make only occasional <inline-formula><mml:math id="mm92" display="block"><mml:semantics><mml:mrow><mml:msubsup><mml:mi>E</mml:mi><mml:mi>d</mml:mi><mml:mrow><mml:mn>0</mml:mn><mml:mo>+</mml:mo></mml:mrow></mml:msubsup></mml:mrow></mml:semantics></mml:math></inline-formula> measurements when surfacing. There is no fundamental difference between the &#x201C;surfacing&#x201D; <inline-formula><mml:math id="mm93" display="block"><mml:semantics><mml:mrow><mml:msubsup><mml:mi>E</mml:mi><mml:mi>d</mml:mi><mml:mrow><mml:mn>0</mml:mn><mml:mo>+</mml:mo></mml:mrow></mml:msubsup></mml:mrow></mml:semantics></mml:math></inline-formula> sensor and the permanently above-water <inline-formula><mml:math id="mm94" display="block"><mml:semantics><mml:mrow><mml:msubsup><mml:mi>E</mml:mi><mml:mi>d</mml:mi><mml:mrow><mml:mn>0</mml:mn><mml:mo>+</mml:mo></mml:mrow></mml:msubsup></mml:mrow></mml:semantics></mml:math></inline-formula> sensors considered in the rest of this review. However, it is noted that there may be different designs of <inline-formula><mml:math id="mm95" display="block"><mml:semantics><mml:mrow><mml:msubsup><mml:mi>E</mml:mi><mml:mi>d</mml:mi><mml:mrow><mml:mn>0</mml:mn><mml:mo>+</mml:mo></mml:mrow></mml:msubsup></mml:mrow></mml:semantics></mml:math></inline-formula> sensors for in-water and in-air measurements; the time and horizontal space differences between <inline-formula><mml:math id="mm96" display="block"><mml:semantics><mml:mrow><mml:msubsup><mml:mi>E</mml:mi><mml:mi>d</mml:mi><mml:mrow><mml:mn>0</mml:mn><mml:mo>+</mml:mo></mml:mrow></mml:msubsup></mml:mrow></mml:semantics></mml:math></inline-formula> and <inline-formula><mml:math id="mm97" display="block"><mml:semantics><mml:mrow><mml:msubsup><mml:mi>L</mml:mi><mml:mi>w</mml:mi><mml:mrow/></mml:msubsup></mml:mrow></mml:semantics></mml:math></inline-formula> measurements must be considered; and the presence of water, as already mentioned in <xref ref-type="sec" rid="sec2dot2dot3-remotesensing-11-01742">Section 2.2.3</xref>, and aquatic algae on the fore-optics may be more problematic.</p>
        <p>With an additional moving &#x201C;shadowband&#x201D; accessory, it is possible to combine full Sun and sky <inline-formula><mml:math id="mm98" display="block"><mml:semantics><mml:mrow><mml:msubsup><mml:mi>E</mml:mi><mml:mi>d</mml:mi><mml:mrow><mml:mn>0</mml:mn><mml:mo>+</mml:mo></mml:mrow></mml:msubsup></mml:mrow></mml:semantics></mml:math></inline-formula> with a direct Sun-obscured measurement, thus giving the diffuse sky component of <inline-formula><mml:math id="mm99" display="block"><mml:semantics><mml:mrow><mml:msubsup><mml:mi>E</mml:mi><mml:mi>d</mml:mi><mml:mrow><mml:mn>0</mml:mn><mml:mo>+</mml:mo></mml:mrow></mml:msubsup></mml:mrow></mml:semantics></mml:math></inline-formula>, which is termed <inline-formula><mml:math id="mm100" display="block"><mml:semantics><mml:mrow><mml:msubsup><mml:mi>E</mml:mi><mml:mi>d</mml:mi><mml:mrow><mml:mi>d</mml:mi><mml:mi>i</mml:mi><mml:mi>f</mml:mi></mml:mrow></mml:msubsup></mml:mrow></mml:semantics></mml:math></inline-formula>. This is not commonly used for the validation of satellite data over water, since the primary radiometric product from satellites, e.g., the reflectance product given in Equation (1), does not require a decomposition of <inline-formula><mml:math id="mm101" display="block"><mml:semantics><mml:mrow><mml:msubsup><mml:mi>E</mml:mi><mml:mi>d</mml:mi><mml:mrow><mml:mn>0</mml:mn><mml:mo>+</mml:mo></mml:mrow></mml:msubsup></mml:mrow></mml:semantics></mml:math></inline-formula> into direct and diffuse components. However, this additional information does provide the additional opportunity to validate the satellite data processing for direct and diffuse atmospheric transmittance, and does potentially allow improving the bidirectional reflectance distribution functions (BRDF) corrections. The measurement of direct and diffuse components of <inline-formula><mml:math id="mm102" display="block"><mml:semantics><mml:mrow><mml:msubsup><mml:mi>E</mml:mi><mml:mi>d</mml:mi><mml:mrow><mml:mn>0</mml:mn><mml:mo>+</mml:mo></mml:mrow></mml:msubsup></mml:mrow></mml:semantics></mml:math></inline-formula> can also be used to improve self-shading corrections when making underwater measurements of upwelling radiance. The measurement of <inline-formula><mml:math id="mm103" display="block"><mml:semantics><mml:mrow><mml:msubsup><mml:mi>E</mml:mi><mml:mi>d</mml:mi><mml:mrow><mml:mi>d</mml:mi><mml:mi>i</mml:mi><mml:mi>f</mml:mi></mml:mrow></mml:msubsup></mml:mrow></mml:semantics></mml:math></inline-formula> in addition to the total <inline-formula><mml:math id="mm104" display="block"><mml:semantics><mml:mrow><mml:msubsup><mml:mi>E</mml:mi><mml:mi>d</mml:mi><mml:mrow><mml:mn>0</mml:mn><mml:mo>+</mml:mo></mml:mrow></mml:msubsup></mml:mrow></mml:semantics></mml:math></inline-formula> is of major importance for other applications such as earth radiation budget monitoring, agriculture, solar energy, etc. A discussion of <inline-formula><mml:math id="mm105" display="block"><mml:semantics><mml:mrow><mml:msubsup><mml:mi>E</mml:mi><mml:mi>d</mml:mi><mml:mrow><mml:mi>d</mml:mi><mml:mi>i</mml:mi><mml:mi>f</mml:mi></mml:mrow></mml:msubsup></mml:mrow></mml:semantics></mml:math></inline-formula> data acquisition and processing with the shadowband technique can be found in [<xref ref-type="bibr" rid="B41-remotesensing-11-01742">41</xref>].</p>
      </sec>
    </sec>
    <sec id="sec3-remotesensing-11-01742">
      <title>3. Estimation of <inline-formula><mml:math id="mm106" display="block"><mml:semantics><mml:mrow><mml:msubsup><mml:mi>E</mml:mi><mml:mi>d</mml:mi><mml:mrow><mml:mn>0</mml:mn><mml:mo>+</mml:mo></mml:mrow></mml:msubsup></mml:mrow></mml:semantics></mml:math></inline-formula> Using a Downward-Pointing Radiance Sensor and a Reflective Plaque</title>
      <sec id="sec3dot1-remotesensing-11-01742">
        <title>3.1. Measurement Equation</title>
        <p><inline-formula><mml:math id="mm107" display="block"><mml:semantics><mml:mrow><mml:msubsup><mml:mi>E</mml:mi><mml:mi>d</mml:mi><mml:mrow><mml:mn>0</mml:mn><mml:mo>+</mml:mo></mml:mrow></mml:msubsup></mml:mrow></mml:semantics></mml:math></inline-formula> can also be calculated indirectly by measuring the exitant radiance, <inline-formula><mml:math id="mm108" display="block"><mml:semantics><mml:mrow><mml:msub><mml:mi>L</mml:mi><mml:mi>P</mml:mi></mml:msub></mml:mrow></mml:semantics></mml:math></inline-formula>, from a horizontally deployed reflectance plaque of known reflectance, <inline-formula><mml:math id="mm109" display="block"><mml:semantics><mml:mrow><mml:msub><mml:mi>&#x3C1;</mml:mi><mml:mi>P</mml:mi></mml:msub></mml:mrow></mml:semantics></mml:math></inline-formula>&#x2014;see <xref ref-type="fig" rid="remotesensing-11-01742-f006">Figure 6</xref>. If the plaque is perfectly Lambertian, then:<disp-formula id="FD3-remotesensing-11-01742"><label>(3)</label><mml:math id="mm110" display="block"><mml:semantics><mml:mrow><mml:msubsup><mml:mi>E</mml:mi><mml:mi>d</mml:mi><mml:mrow><mml:mn>0</mml:mn><mml:mo>+</mml:mo></mml:mrow></mml:msubsup><mml:mo>=</mml:mo><mml:mfrac><mml:mrow><mml:mi>&#x3C0;</mml:mi><mml:mo>&#x2217;</mml:mo><mml:msub><mml:mi>L</mml:mi><mml:mi>P</mml:mi></mml:msub></mml:mrow><mml:mrow><mml:msub><mml:mi>&#x3C1;</mml:mi><mml:mi>P</mml:mi></mml:msub></mml:mrow></mml:mfrac></mml:mrow></mml:semantics></mml:math></disp-formula>
		where all the terms may vary with wavelength, but the wavelength variation is dropped for brevity throughout this section. If the plaque is not perfectly Lambertian, then the downwelling light field can be approximated as a collimated beam of light from the Sun direction [<xref ref-type="bibr" rid="B42-remotesensing-11-01742">42</xref>], giving the measurement equation:<disp-formula id="FD4-remotesensing-11-01742"><label>(4)</label><mml:math id="mm111" display="block"><mml:semantics><mml:mrow><mml:msubsup><mml:mi>E</mml:mi><mml:mi>d</mml:mi><mml:mrow><mml:mn>0</mml:mn><mml:mo>+</mml:mo></mml:mrow></mml:msubsup><mml:mo>=</mml:mo><mml:mfrac><mml:mrow><mml:msub><mml:mi>L</mml:mi><mml:mi>P</mml:mi></mml:msub><mml:mrow><mml:mo>(</mml:mo><mml:mrow><mml:msub><mml:mi>&#x3B8;</mml:mi><mml:mi>v</mml:mi></mml:msub><mml:mo>,</mml:mo><mml:msub><mml:mi>&#x3D5;</mml:mi><mml:mi>v</mml:mi></mml:msub></mml:mrow><mml:mo>)</mml:mo></mml:mrow></mml:mrow><mml:mrow><mml:msub><mml:mi>f</mml:mi><mml:mi>r</mml:mi></mml:msub><mml:mrow><mml:mo>(</mml:mo><mml:mrow><mml:msub><mml:mi>&#x3B8;</mml:mi><mml:mi>i</mml:mi></mml:msub><mml:mo>,</mml:mo><mml:msub><mml:mi>&#x3D5;</mml:mi><mml:mi>i</mml:mi></mml:msub><mml:mo>,</mml:mo><mml:msub><mml:mi>&#x3B8;</mml:mi><mml:mi>v</mml:mi></mml:msub><mml:mo>,</mml:mo><mml:msub><mml:mi>&#x3D5;</mml:mi><mml:mi>v</mml:mi></mml:msub></mml:mrow><mml:mo>)</mml:mo></mml:mrow></mml:mrow></mml:mfrac></mml:mrow></mml:semantics></mml:math></disp-formula>
		where <inline-formula><mml:math id="mm112" display="block"><mml:semantics><mml:mrow><mml:msub><mml:mi>f</mml:mi><mml:mi>r</mml:mi></mml:msub><mml:mrow><mml:mo>(</mml:mo><mml:mrow><mml:msub><mml:mi>&#x3B8;</mml:mi><mml:mi>i</mml:mi></mml:msub><mml:mo>,</mml:mo><mml:msub><mml:mi>&#x3D5;</mml:mi><mml:mi>i</mml:mi></mml:msub><mml:mo>,</mml:mo><mml:msub><mml:mi>&#x3B8;</mml:mi><mml:mi>v</mml:mi></mml:msub><mml:mo>,</mml:mo><mml:msub><mml:mi>&#x3D5;</mml:mi><mml:mi>v</mml:mi></mml:msub></mml:mrow><mml:mo>)</mml:mo></mml:mrow></mml:mrow></mml:semantics></mml:math></inline-formula> is the plaque bidirectional reflectance distribution function (BRDF), <inline-formula><mml:math id="mm113" display="block"><mml:semantics><mml:mrow><mml:msub><mml:mi>&#x3B8;</mml:mi><mml:mi>v</mml:mi></mml:msub><mml:mo>,</mml:mo><mml:msub><mml:mi>&#x3D5;</mml:mi><mml:mi>v</mml:mi></mml:msub></mml:mrow></mml:semantics></mml:math></inline-formula> are the viewing nadir and azimuth angles and <inline-formula><mml:math id="mm114" display="block"><mml:semantics><mml:mrow><mml:msub><mml:mi>&#x3B8;</mml:mi><mml:mi>i</mml:mi></mml:msub><mml:mo>,</mml:mo><mml:msub><mml:mi>&#x3D5;</mml:mi><mml:mi>i</mml:mi></mml:msub></mml:mrow></mml:semantics></mml:math></inline-formula> are the zenith and azimuth angles of the incident collimated beam, which are generally assumed to correspond to the Sun beam direction.</p>
        <p>A common material for such plaques is sintered polytetrafluorethylene (PTFE), which is typically sold under the product name Spectralon&#x2122; (see disclaimer at the end before the references), which can be manufactured to give near 100% reflectance (<inline-formula><mml:math id="mm116" display="block"><mml:semantics><mml:mrow><mml:msub><mml:mi>&#x3C1;</mml:mi><mml:mi>P</mml:mi></mml:msub><mml:mo>&#x2248;</mml:mo><mml:mn>1.0</mml:mn></mml:mrow></mml:semantics></mml:math></inline-formula>) for &#x201C;white&#x201D; plaques with low spectral variation of reflectance, low departure from the perfect Lambertian angular response [<xref ref-type="bibr" rid="B43-remotesensing-11-01742">43</xref>], low spatial heterogeneity, and reasonable temporal stability. Lower reflectance &#x201C;grey&#x201D; plaques, e.g., <inline-formula><mml:math id="mm117" display="block"><mml:semantics><mml:mrow><mml:msub><mml:mi>&#x3C1;</mml:mi><mml:mi>P</mml:mi></mml:msub><mml:mo>&#x2248;</mml:mo><mml:mn>0.18</mml:mn></mml:mrow></mml:semantics></mml:math></inline-formula>, can also be used, although they have less Lambertian angular response. Other diffusive materials have been used in this method, including grey &#x201C;cards&#x201D; that are used traditionally in photography. All the materials used in the FRM context need to be adequately characterized as regards bidirectional, spectral, spatial and temporal variability.</p>
        <p>Historically, the measurement of <inline-formula><mml:math id="mm118" display="block"><mml:semantics><mml:mrow><mml:msubsup><mml:mi>E</mml:mi><mml:mi>d</mml:mi><mml:mrow><mml:mn>0</mml:mn><mml:mo>+</mml:mo></mml:mrow></mml:msubsup></mml:mrow></mml:semantics></mml:math></inline-formula> using a downward-pointing radiance sensor and a Lambertian reflective plaque was adopted for cost considerations, allowing all the measurements to be made with a single radiance sensor. This method also allows the reduction of some calibration-related uncertainties, since only one sensor is used. Moreover, if only <inline-formula><mml:math id="mm119" display="block"><mml:semantics><mml:mrow><mml:msub><mml:mi>R</mml:mi><mml:mrow><mml:mi>r</mml:mi><mml:mi>s</mml:mi></mml:mrow></mml:msub></mml:mrow></mml:semantics></mml:math></inline-formula> is required, this method may be implemented with an uncalibrated sensor (but see the discussion in <xref ref-type="sec" rid="sec3dot1dot1-remotesensing-11-01742">Section 3.1.1</xref>).</p>
        <p>The reflectance plaque method is popular in the land remote sensing community, possibly because the measurements for some middle infrared wavelengths (1.4 &#xB5;m to 2.5 &#xB5;m) are important, which very significantly raises the cost of a radiometer and increases the uncertainty relating to cosine response for an irradiance sensor with a transmissive diffuser.</p>
        <p>Measurements with a reflective plaque are often supervised, although it is possible to automate such measurements, e.g., [<xref ref-type="bibr" rid="B44-remotesensing-11-01742">44</xref>].</p>
        <p>Outside the FRM satellite validation context, the educational value of measurements made using this protocol, e.g., with very simple and inexpensive optical radiometers [<xref ref-type="bibr" rid="B45-remotesensing-11-01742">45</xref>], is clearly recognized.</p>
        <sec id="sec3dot1dot1-remotesensing-11-01742">
          <title>3.1.1. Is It Necessary to Use a Calibrated Radiance Sensor?</title>
          <p>The preparation of this review generated much discussion within the community regarding the question of whether an uncalibrated radiance sensor can be used to acquire measurements for satellite validation. This method was suggested in the NASA Ocean Optics protocols 2003 version &#x201C;Method 2&#x201D; [<xref ref-type="bibr" rid="B46-remotesensing-11-01742">46</xref>] as being appropriate for the measurement of reflectance using an uncalibrated sensor. Indeed <inline-formula><mml:math id="mm120" display="block"><mml:semantics><mml:mrow><mml:msub><mml:mi>R</mml:mi><mml:mrow><mml:mi>r</mml:mi><mml:mi>s</mml:mi></mml:mrow></mml:msub></mml:mrow></mml:semantics></mml:math></inline-formula> can be calculated via Equation (1) from measurements of <inline-formula><mml:math id="mm121" display="block"><mml:semantics><mml:mrow><mml:msub><mml:mi>L</mml:mi><mml:mi>w</mml:mi></mml:msub></mml:mrow></mml:semantics></mml:math></inline-formula> and <inline-formula><mml:math id="mm122" display="block"><mml:semantics><mml:mrow><mml:msubsup><mml:mi>E</mml:mi><mml:mi>d</mml:mi><mml:mrow><mml:mn>0</mml:mn><mml:mo>+</mml:mo></mml:mrow></mml:msubsup></mml:mrow></mml:semantics></mml:math></inline-formula> made by the same radiance sensor, even if this sensor is not calibrated, i.e., providing data for <inline-formula><mml:math id="mm123" display="block"><mml:semantics><mml:mrow><mml:msub><mml:mi>L</mml:mi><mml:mi>w</mml:mi></mml:msub></mml:mrow></mml:semantics></mml:math></inline-formula> and <inline-formula><mml:math id="mm124" display="block"><mml:semantics><mml:mrow><mml:msubsup><mml:mi>E</mml:mi><mml:mi>d</mml:mi><mml:mrow><mml:mn>0</mml:mn><mml:mo>+</mml:mo></mml:mrow></mml:msubsup></mml:mrow></mml:semantics></mml:math></inline-formula> in (dark-corrected) digital counts rather than in SI-traceable units. While it is essential to characterize the sensor, e.g., for straylight, non-linearity, thermal effects, etc., it is not necessary to calibrate the sensor to perform radiometer-related corrections and uncertainty estimates. In fact, some radiometer-related uncertainties are best treated before calibration, e.g., non-linear effects may depend directly on the digital count data [<xref ref-type="bibr" rid="B47-remotesensing-11-01742">47</xref>,<xref ref-type="bibr" rid="B48-remotesensing-11-01742">48</xref>] (as compared to the maximum possible, saturated, digital counts), but not on the calibrated radiance.</p>
          <p>There is formally nothing in the FRM definition that would require a calibrated radiance sensor to be used for the measurement of <inline-formula><mml:math id="mm125" display="block"><mml:semantics><mml:mrow><mml:msub><mml:mi>R</mml:mi><mml:mrow><mml:mi>r</mml:mi><mml:mi>s</mml:mi></mml:mrow></mml:msub></mml:mrow></mml:semantics></mml:math></inline-formula>. However, the use of a calibrated radiance sensor does have two advantages:<list list-type="bullet"><list-item><p>A calibrated radiance sensor will provide a calibrated <inline-formula><mml:math id="mm126" display="block"><mml:semantics><mml:mrow><mml:msubsup><mml:mi>E</mml:mi><mml:mi>d</mml:mi><mml:mrow><mml:mn>0</mml:mn><mml:mo>+</mml:mo></mml:mrow></mml:msubsup></mml:mrow></mml:semantics></mml:math></inline-formula>, which can then be compared with clear sky models [<xref ref-type="bibr" rid="B39-remotesensing-11-01742">39</xref>] for quality control purposes, and can be compared to satellite data to validate the computations of atmospheric transmittance (in addition to the more important <inline-formula><mml:math id="mm127" display="block"><mml:semantics><mml:mrow><mml:msub><mml:mi>R</mml:mi><mml:mrow><mml:mi>r</mml:mi><mml:mi>s</mml:mi></mml:mrow></mml:msub></mml:mrow></mml:semantics></mml:math></inline-formula> products).</p></list-item><list-item><p>The interpretation of in situ measurement intercomparison exercises [<xref ref-type="bibr" rid="B17-remotesensing-11-01742">17</xref>], as required by the FRM process, necessitates a separation of uncertainties arising from <inline-formula><mml:math id="mm128" display="block"><mml:semantics><mml:mrow><mml:msub><mml:mi>L</mml:mi><mml:mi>w</mml:mi></mml:msub></mml:mrow></mml:semantics></mml:math></inline-formula> and <inline-formula><mml:math id="mm129" display="block"><mml:semantics><mml:mrow><mml:msubsup><mml:mi>E</mml:mi><mml:mi>d</mml:mi><mml:mrow><mml:mn>0</mml:mn><mml:mo>+</mml:mo></mml:mrow></mml:msubsup></mml:mrow></mml:semantics></mml:math></inline-formula> measurements, e.g., comparing <inline-formula><mml:math id="mm130" display="block"><mml:semantics><mml:mrow><mml:msubsup><mml:mi>E</mml:mi><mml:mi>d</mml:mi><mml:mrow><mml:mn>0</mml:mn><mml:mo>+</mml:mo></mml:mrow></mml:msubsup></mml:mrow></mml:semantics></mml:math></inline-formula> measurements from a vertically-mounted irradiance sensor (impacted by cosine angle uncertainties, etc.) with <inline-formula><mml:math id="mm131" display="block"><mml:semantics><mml:mrow><mml:msubsup><mml:mi>E</mml:mi><mml:mi>d</mml:mi><mml:mrow><mml:mn>0</mml:mn><mml:mo>+</mml:mo></mml:mrow></mml:msubsup></mml:mrow></mml:semantics></mml:math></inline-formula> measurements deduced from a radiance sensor viewing a reflectance plaque (impacted by BRDF uncertainties, etc.).</p></list-item></list></p>
          <p>Moreover, it is noted [<xref ref-type="bibr" rid="B42-remotesensing-11-01742">42</xref>] that the simple cancellation of unknown calibration factors used to calculate <inline-formula><mml:math id="mm132" display="block"><mml:semantics><mml:mrow><mml:msub><mml:mi>R</mml:mi><mml:mrow><mml:mi>r</mml:mi><mml:mi>s</mml:mi></mml:mrow></mml:msub><mml:mo>=</mml:mo><mml:mi>&#x3C0;</mml:mi><mml:msub><mml:mi>L</mml:mi><mml:mi>w</mml:mi></mml:msub><mml:mo>/</mml:mo><mml:msubsup><mml:mi>E</mml:mi><mml:mi>d</mml:mi><mml:mrow><mml:mn>0</mml:mn><mml:mo>+</mml:mo></mml:mrow></mml:msubsup></mml:mrow></mml:semantics></mml:math></inline-formula> in native spectral resolution no longer works precisely when spectrally convolving <inline-formula><mml:math id="mm133" display="block"><mml:semantics><mml:mrow><mml:msub><mml:mi>L</mml:mi><mml:mi>w</mml:mi></mml:msub></mml:mrow></mml:semantics></mml:math></inline-formula> and <inline-formula><mml:math id="mm134" display="block"><mml:semantics><mml:mrow><mml:msubsup><mml:mi>E</mml:mi><mml:mi>d</mml:mi><mml:mrow><mml:mn>0</mml:mn><mml:mo>+</mml:mo></mml:mrow></mml:msubsup></mml:mrow></mml:semantics></mml:math></inline-formula> with a spectral response function, as needed for the validation of <inline-formula><mml:math id="mm135" display="block"><mml:semantics><mml:mrow><mml:msub><mml:mi>R</mml:mi><mml:mrow><mml:mi>r</mml:mi><mml:mi>s</mml:mi></mml:mrow></mml:msub></mml:mrow></mml:semantics></mml:math></inline-formula> for individual spectral bands of satellite sensors.</p>
        </sec>
        <sec id="sec3dot1dot2-remotesensing-11-01742">
          <title>3.1.2. What Nadir Angle Should Be Used for Viewing a Reflectance Plaque?</title>
          <p>The NASA 2003 protocols (Volume III, <xref ref-type="sec" rid="sec3dot3-remotesensing-11-01742">Section 3.3</xref>) recommended that measurements of <inline-formula><mml:math id="mm300" display="block"><mml:semantics><mml:mrow><mml:msubsup><mml:mi>E</mml:mi><mml:mi>d</mml:mi><mml:mrow><mml:mn>0</mml:mn><mml:mo>+</mml:mo></mml:mrow></mml:msubsup></mml:mrow></mml:semantics></mml:math></inline-formula> with a reflective plaque should be made with a vertical downward (nadir) pointing radiance sensor and a plaque with BRDF calibration for varying downwelling light distributions (typically characterized by Sun zenith angle) and vertical upwelling reflected radiance. However, off-nadir viewing with the same nadir angle as water-viewing <inline-formula><mml:math id="mm137" display="block"><mml:semantics><mml:mrow><mml:msub><mml:mi>L</mml:mi><mml:mi>w</mml:mi></mml:msub></mml:mrow></mml:semantics></mml:math></inline-formula> measurements, typically 40&#xB0;, has often been adopted for <underline>practical</underline> reasons, e.g., for easy switching between plaque and water-viewing modes for certain deployments. It is noted that [<xref ref-type="bibr" rid="B49-remotesensing-11-01742">49</xref>] provides the scientific basis for a <underline>water</underline>-viewing nadir angle of 40&#xB0; (and relative azimuth to Sun of 135&#xB0;) as a good geometry for sunglint avoidance, but does not give a scientific basis for a plaque-viewing nadir angle of 40&#xB0;&#x2014;the latter is merely suggested as practically convenient. On the other hand, an off-nadir plaque-viewing geometry may indeed be desirable for <underline>scientific</underline> reasons, since the radiometer shading of the plaque will be greater with nadir-viewing when the Sun zenith angle is low [<xref ref-type="bibr" rid="B42-remotesensing-11-01742">42</xref>]. For off-nadir plaque viewing, there seems to be no standardization of the viewing azimuth angle, although the same azimuth angle as used for <inline-formula><mml:math id="mm138" display="block"><mml:semantics><mml:mrow><mml:msub><mml:mi>L</mml:mi><mml:mi>w</mml:mi></mml:msub></mml:mrow></mml:semantics></mml:math></inline-formula> measurements (90&#xB0; or 135&#xB0; with respect to the Sun) would be a typical choice for both practical and shadow-avoidance reasons.</p>
          <p>Optimal plaque-viewing geometry was investigated in [<xref ref-type="bibr" rid="B42-remotesensing-11-01742">42</xref>], who recommend, for moderate Sun zenith angles between 20&#x2013;60&#xB0;, a plaque-viewing nadir angle of 40&#xB0; for a ~100% reflective white plaque, to minimize operator/radiometer shading/reflection, but a nadir view for less reflective, grey plaques, where reflectivity may vary strongly with the viewing nadir angle. For both types of plaque, a viewing azimuth angle of 90&#xB0; with respect to the Sun was recommended.</p>
          <p>The FRM context does not prescribe a single viewing geometry (or any other specific aspect of a measurement protocol), but &#x201C;simply&#x201D; requires that, for whatever plaque-viewing geometry is adopted, the related uncertainties (radiometer and superstructure shading of plaque, plaque BRDF) be quantified.</p>
        </sec>
      </sec>
      <sec id="sec3dot2-remotesensing-11-01742">
        <title>3.2. Protocol-Dependent Sources of Uncertainty</title>
        <p>In addition to the radiometer-related sources of uncertainty that arise from imperfections in the radiometers themselves, the measurement of <inline-formula><mml:math id="mm139" display="block"><mml:semantics><mml:mrow><mml:msubsup><mml:mi>E</mml:mi><mml:mi>d</mml:mi><mml:mrow><mml:mn>0</mml:mn><mml:mo>+</mml:mo></mml:mrow></mml:msubsup></mml:mrow></mml:semantics></mml:math></inline-formula> using a reflectance plaque has a number of sources of uncertainty relating to the deployment conditions. These protocol-related sources of uncertainty are described in <xref ref-type="sec" rid="sec3dot2dot1-remotesensing-11-01742">Section 3.2.1</xref>, <xref ref-type="sec" rid="sec3dot2dot2-remotesensing-11-01742">Section 3.2.2</xref>, <xref ref-type="sec" rid="sec3dot2dot3-remotesensing-11-01742">Section 3.2.3</xref>, <xref ref-type="sec" rid="sec3dot2dot4-remotesensing-11-01742">Section 3.2.4</xref>, <xref ref-type="sec" rid="sec3dot2dot5-remotesensing-11-01742">Section 3.2.5</xref>, <xref ref-type="sec" rid="sec3dot2dot6-remotesensing-11-01742">Section 3.2.6</xref> and <xref ref-type="sec" rid="sec3dot2dot7-remotesensing-11-01742">Section 3.2.7</xref>.</p>
        <sec id="sec3dot2dot1-remotesensing-11-01742">
          <title>3.2.1. Plaque Calibration</title>
          <p><bold>The reflectance plaque must be calibrated</bold>.</p>
          <p>Clearly, the reflectance of the plaque used for this measurement must be calibrated with traceability to an SI standard and an uncertainty associated with this calibration. Optical contamination/degradation of the plaque and bidirectional effects are further considered in  <xref ref-type="sec" rid="sec3dot2dot5-remotesensing-11-01742">Section 3.2.5</xref> and <xref ref-type="sec" rid="sec3dot2dot7-remotesensing-11-01742">Section 3.2.7</xref>.</p>
        </sec>
        <sec id="sec3dot2dot2-remotesensing-11-01742">
          <title>3.2.2. Plaque Homogeneity and Sensor Field of View</title>
          <p><bold>The reflectance plaque should be homogeneous and should fill the radiance sensor field of view</bold>.</p>
          <p>It is known that plaques do have spatial and azimuthal inhomogeneities, and so it is assumed that the measurement area on the plaque corresponds sufficiently well to the area on the plaque used during plaque calibration, taking account of the surface average of any inhomogeneities.</p>
          <p>Clearly, the plaque must fully fill, and preferably exceed, the sensor field of view (FOV) so that the measurement of <inline-formula><mml:math id="mm140" display="block"><mml:semantics><mml:mrow><mml:msubsup><mml:mi>E</mml:mi><mml:mi>d</mml:mi><mml:mrow><mml:mn>0</mml:mn><mml:mo>+</mml:mo></mml:mrow></mml:msubsup></mml:mrow></mml:semantics></mml:math></inline-formula> will not be contaminated by the background around the reflectance plaque. This can be facilitated by small FOV radiometers. In any case, the angular response of the radiance sensor should be checked for any residual response outside the manufacturer-specified FOV, e.g., by occulting the plaque partially with a black material moved from each edge of the plaque towards the center until an impact is detected</p>
          <p>Uncertainties associated with the sensor field of view and plaque inhomogeneity can be assessed by experiments deploying the radiometers at different heights and at different horizontal locations above the reflectance plaque, and by changing the background around the reflectance plaque (since the radiometer shading effects will also vary with radiometer height&#x2014;see <xref ref-type="sec" rid="sec3dot2dot4-remotesensing-11-01742">Section 3.2.4</xref>).</p>
        </sec>
        <sec id="sec3dot2dot3-remotesensing-11-01742">
          <title>3.2.3. Tilt Effects</title>
          <p><bold>The reflectance plaque should be horizontal</bold>.</p>
          <p>The non-horizontality of the reflectance plaque that is used for measurements of <inline-formula><mml:math id="mm141" display="block"><mml:semantics><mml:mrow><mml:msubsup><mml:mi>E</mml:mi><mml:mi>d</mml:mi><mml:mrow><mml:mn>0</mml:mn><mml:mo>+</mml:mo></mml:mrow></mml:msubsup></mml:mrow></mml:semantics></mml:math></inline-formula> will give uncertainty in the measurement of <inline-formula><mml:math id="mm142" display="block"><mml:semantics><mml:mrow><mml:msubsup><mml:mi>E</mml:mi><mml:mi>d</mml:mi><mml:mrow><mml:mn>0</mml:mn><mml:mo>+</mml:mo></mml:mrow></mml:msubsup></mml:mrow></mml:semantics></mml:math></inline-formula> in the same way as the non-verticality of an irradiance sensor used to directly measure <inline-formula><mml:math id="mm143" display="block"><mml:semantics><mml:mrow><mml:msubsup><mml:mi>E</mml:mi><mml:mi>d</mml:mi><mml:mrow><mml:mn>0</mml:mn><mml:mo>+</mml:mo></mml:mrow></mml:msubsup></mml:mrow></mml:semantics></mml:math></inline-formula>, as discussed previously in <xref ref-type="sec" rid="sec2dot2dot1-remotesensing-11-01742">Section 2.2.1</xref>. Tilting of the plaque can be caused by a number of factors, including imprecise leveling and, if measuring from a ship, ship roll during measurements. Therefore, it is necessary to measure the tilt of the plaque (not just the ship) at sufficiently high frequency and perform the appropriate filtering of non-horizontal data and/or averaging of data to reduce tilt effects.</p>
          <p>Although digital inclinometers are now readily available for integration with radiometric data streams, they seem to not yet be used for shipborne measurement of <inline-formula><mml:math id="mm144" display="block"><mml:semantics><mml:mrow><mml:msubsup><mml:mi>E</mml:mi><mml:mi>d</mml:mi><mml:mrow><mml:mn>0</mml:mn><mml:mo>+</mml:mo></mml:mrow></mml:msubsup></mml:mrow></mml:semantics></mml:math></inline-formula> using a reflectance plaque.</p>
          <p>For <inline-formula><mml:math id="mm145" display="block"><mml:semantics><mml:mrow><mml:msubsup><mml:mi>E</mml:mi><mml:mi>d</mml:mi><mml:mrow><mml:mn>0</mml:mn><mml:mo>+</mml:mo></mml:mrow></mml:msubsup></mml:mrow></mml:semantics></mml:math></inline-formula>, the effect of tilt may be particularly strong in sunny (satellite validation) conditions because of the highly anisotropic light field, and the effect of a non-horizontal plaque is similar to a change in Sun zenith angle, and is strongest for tilt in the solar plane. At high tilt, the measurement may also measure some light from the water/land/platform instead of the sky, although the grazing angle incident light has a low contribution to the cosine-weighted integral for <inline-formula><mml:math id="mm146" display="block"><mml:semantics><mml:mrow><mml:msubsup><mml:mi>E</mml:mi><mml:mi>d</mml:mi><mml:mrow><mml:mn>0</mml:mn><mml:mo>+</mml:mo></mml:mrow></mml:msubsup></mml:mrow></mml:semantics></mml:math></inline-formula>.</p>
          <p>The impact of tilt on measurement uncertainty can be estimated if the two angles of tilt with respect to the Sun and approximate angular variation of the sky radiance (from imaging cameras or estimated from atmospheric properties) are known&#x2014;see <xref ref-type="sec" rid="sec2dot2dot1-remotesensing-11-01742">Section 2.2.1</xref>.</p>
          <p>The minimization of tilt should be a consideration in the choice of measurement platform, taking account of expected wave conditions. Small ships may be particularly subject to high tilt because of larger ship roll.</p>
        </sec>
        <sec id="sec3dot2dot4-remotesensing-11-01742">
          <title>3.2.4. Shading from Superstructure and Radiometers and Mounting Equipment</title>
          <p><bold>The reflectance plaque should be deployed above the height of all other structures or objects (including humans)</bold>.</p>
          <p>The light field that is being measured is itself perturbed by the presence of solid objects anywhere above the level of the reflectance plaque. This includes, necessarily, the radiometer itself, which is used for measurements, but also any superstructure elements of the ship/platform as well as any equipment related to fixing the radiometer above the reflectance plaque.</p>
          <p>The shading problems associated with this method are conceptually similar to those already described for direct measurement of <inline-formula><mml:math id="mm147" display="block"><mml:semantics><mml:mrow><mml:msubsup><mml:mi>E</mml:mi><mml:mi>d</mml:mi><mml:mrow><mml:mn>0</mml:mn><mml:mo>+</mml:mo></mml:mrow></mml:msubsup></mml:mrow></mml:semantics></mml:math></inline-formula> (<xref ref-type="sec" rid="sec2dot2dot2-remotesensing-11-01742">Section 2.2.2</xref>), but are significantly worse:<list list-type="bullet"><list-item><p>Firstly, there will always be some shading of sky radiance onto the plaque from the radiometer itself. The radiometer must be held above the plaque at a height that is sufficiently small so that the plaque fills the whole field of view of the radiometer. The exact height depends on the radiometer and the size of the plaque. Shading from the radiometer (and any associated fixations) will be related to the zenith cosine-weighted solid angle of sky filled by the radiometer, as seen from any point on the reflectance plaque, and will be worse for radiometers held close to the plaque or that have a large diameter.</p></list-item><list-item><p>Secondly, while it is typical to mount irradiance sensors high on poles/masts (<xref ref-type="sec" rid="sec2dot2dot2-remotesensing-11-01742">Section 2.2.2</xref>) and certainly above head height, measurements with a reflectance plaque are nearly always made much lower on a ship/platform for practical reasons: it is generally necessary to manipulate the radiometer (e.g., to then point to water and sky) and the plaque (e.g., to protect it when not measuring). Optical contamination from ship/platform sides, upper decks, masts, and even humans (often including those making the measurement) can be significant and difficult to quantify.</p></list-item></list></p>
          <p>The process of sky shading can be easily understood from fish-eye photographs taken vertically upwards at the location of a reflectance plaque &#x2013; see <xref ref-type="fig" rid="remotesensing-11-01742-f007">Figure 7</xref>. Any part of the upward hemisphere that is not sky represents the optical contamination of the measurement, and this contamination will be related to the zenith cosine-weighted solid angle of sky that is replaced by the object with near-zenith objects contributing more than near-horizontal objects to the cosine integral of radiances.</p>
          <p>Measures to estimate the uncertainties associated with shading/reflection could include experiments made with irradiance sensors, with well-characterized cosine response, located (a) alongside the plaque, and (b) on a mast above the possible optical contamination and/or experiments combining optimal and non-optimal locations [<xref ref-type="bibr" rid="B50-remotesensing-11-01742">50</xref>]. Such an experiment is reported by [<xref ref-type="bibr" rid="B51-remotesensing-11-01742">51</xref>] for land remote sensing applications, but the issues are clearly the same as for water remote sensing. In that study, the height of the sensor above the plaque and the position of a human observer were varied. The shading (but not reflection) effects from radiometer and observer are analyzed in detail in the model simulations of [<xref ref-type="bibr" rid="B42-remotesensing-11-01742">42</xref>], for different Sun zenith angles and aerosol conditions, with the conclusion that a plaque-viewing nadir angle of 40&#xB0; and relative azimuth to the Sun of 90&#xB0; is recommended when viewing a ~100% reflectance plaque.</p>
        </sec>
        <sec id="sec3dot2dot5-remotesensing-11-01742">
          <title>3.2.5. Fouling</title>
          <p><bold>The radiometer fore-optics and the reflectance plaque should be kept clean</bold>.</p>
          <p>When measurements made with a reflectance plaque are supervised, there should be negligible contamination of the radiance sensor fore-optics, provided that it is cleaned whenever necessary following the manufacturers&#x2019; recommendations.</p>
          <p>Optical contamination of the plaque itself may be a significant problem because of the atmospheric deposition of particles (which may embed within the structure of some diffuser materials) of both natural and ship-related origin, marks from contact with any objects including materials used to protect the plaque during storage, etc. For example, it is recommended to keep plaques away from plastics and hydrocarbons (diesel fumes) and to build a storage box that holds the plaque fixed in a way such that the reflective surface is not in contact with anything. Obviously, humans, especially those with greasy fingers, should not touch the diffusive surface itself. The cleaning of dirty plaques is, of course, recommended, but should be accompanied by recalibration or pre/post-cleaning calibration checks.</p>
          <p>In addition to optical contamination, plaques may change naturally from photodegradation processes related to ultraviolet exposure. For example, the reflectivity of Spectralon&#x2122;, a proprietary form of sintered polytetrafluoroethylene (PTFE) produced by Labsphere Inc., USA, and used for both spaceborne calibration diffusers and many ground-based measurements, may change at short wavelengths because of absorption from organic impurities [<xref ref-type="bibr" rid="B52-remotesensing-11-01742">52</xref>,<xref ref-type="bibr" rid="B53-remotesensing-11-01742">53</xref>], which can only be removed by vacuum baking. The careful handling and storage of plaques is required to limit such degradation.</p>
          <p>The uncertainty estimate related to fouling can be validated by comparing post-deployment calibrations before and after cleaning a plaque.</p>
        </sec>
        <sec id="sec3dot2dot6-remotesensing-11-01742">
          <title>3.2.6. Fast Natural Fluctuations</title>
          <p><bold>Measurements should be used only during periods of stable illumination</bold>.</p>
          <p>Considerations and uncertainties associated with fast natural fluctuations of <inline-formula><mml:math id="mm149" display="block"><mml:semantics><mml:mrow><mml:msubsup><mml:mi>E</mml:mi><mml:mi>d</mml:mi><mml:mrow><mml:mn>0</mml:mn><mml:mo>+</mml:mo></mml:mrow></mml:msubsup></mml:mrow></mml:semantics></mml:math></inline-formula> over a typical measurement time scale (~1 min to 10 min) are identical to those already discussed in <xref ref-type="sec" rid="sec2dot2dot4-remotesensing-11-01742">Section 2.2.4</xref>, except that the asynchronicity of <inline-formula><mml:math id="mm150" display="block"><mml:semantics><mml:mrow><mml:msubsup><mml:mi>E</mml:mi><mml:mi>d</mml:mi><mml:mrow><mml:mn>0</mml:mn><mml:mo>+</mml:mo></mml:mrow></mml:msubsup></mml:mrow></mml:semantics></mml:math></inline-formula> and <inline-formula><mml:math id="mm151" display="block"><mml:semantics><mml:mrow><mml:msubsup><mml:mi>L</mml:mi><mml:mi>w</mml:mi><mml:mrow/></mml:msubsup></mml:mrow></mml:semantics></mml:math></inline-formula> measurements is inevitable for this method. In the latter context, replicate measurements, e.g., <inline-formula><mml:math id="mm152" display="block"><mml:semantics><mml:mrow><mml:msubsup><mml:mi>E</mml:mi><mml:mi>d</mml:mi><mml:mrow><mml:mn>0</mml:mn><mml:mo>+</mml:mo></mml:mrow></mml:msubsup></mml:mrow></mml:semantics></mml:math></inline-formula> before and after <inline-formula><mml:math id="mm153" display="block"><mml:semantics><mml:mrow><mml:msubsup><mml:mi>L</mml:mi><mml:mi>w</mml:mi><mml:mrow/></mml:msubsup></mml:mrow></mml:semantics></mml:math></inline-formula>, can be used.</p>
        </sec>
        <sec id="sec3dot2dot7-remotesensing-11-01742">
          <title>3.2.7. Bidirectional Reflectance of Plaques</title>
          <p>
            <bold>The bidirectional reflectance of the plaque should be known.</bold>
          </p>
          <p>In general, a plaque calibration is made for unidirectional illumination (typically 8&#xB0;) and with hemispherical collection, using an integrating sphere, which is termed &#x201C;8/h&#x201D; calibration. Whereas the cosine response of irradiance sensors must be considered for the direct measurement of <inline-formula><mml:math id="mm154" display="block"><mml:semantics><mml:mrow><mml:msubsup><mml:mi>E</mml:mi><mml:mi>d</mml:mi><mml:mrow><mml:mn>0</mml:mn><mml:mo>+</mml:mo></mml:mrow></mml:msubsup></mml:mrow></mml:semantics></mml:math></inline-formula> (<xref ref-type="sec" rid="sec2-remotesensing-11-01742">Section 2</xref>), the bidirectional reflectance of a plaque (from all illuminating directions to the single viewing direction) must be considered in the uncertainty estimate for the reflectance plaque method. This data is reported in some cases for typical white Spectralon&#x2122; plaques [<xref ref-type="bibr" rid="B53-remotesensing-11-01742">53</xref>] and for grey Spectralon&#x2122; plaques [<xref ref-type="bibr" rid="B42-remotesensing-11-01742">42</xref>,<xref ref-type="bibr" rid="B54-remotesensing-11-01742">54</xref>], but they may be unknown for other materials, including grey cards. A full characterization of the optical properties of a plaque will include polarization sensitivity in the calibration process [<xref ref-type="bibr" rid="B55-remotesensing-11-01742">55</xref>]. The full four-dimensional and reciprocal Mueller matrix bidirectional reflectance distribution function of sintered polytetrafluoroethylene is reported at four wavelengths in [<xref ref-type="bibr" rid="B56-remotesensing-11-01742">56</xref>]. The uncertainty associated with the imperfect Lambertian response of a plaque can be validated by comparison, for a range of Sun zenith angles, with a zenith-pointing irradiance sensor, if the latter has a sufficiently characterized cosine response and is associated with a full uncertainty analysis.</p>
        </sec>
      </sec>
      <sec id="sec3dot3-remotesensing-11-01742">
        <title>3.3. Variants on the Method for Measurement of <inline-formula><mml:math id="mm155" display="block"><mml:semantics><mml:mrow><mml:msubsup><mml:mi>E</mml:mi><mml:mi>d</mml:mi><mml:mrow><mml:mn>0</mml:mn><mml:mo>+</mml:mo></mml:mrow></mml:msubsup></mml:mrow></mml:semantics></mml:math></inline-formula> Using a Downward-Pointing Radiance Sensor and a Reflectance Plaque</title>
        <p>Multiple measurements can be made with different plaques [<xref ref-type="bibr" rid="B18-remotesensing-11-01742">18</xref>], e.g., of different reflectivity, to reduce/validate the uncertainties associated with individual plaques (calibration, optical contamination/degradation, bidirectionality, etc.).</p>
        <p>Although not used for the measurement of <inline-formula><mml:math id="mm156" display="block"><mml:semantics><mml:mrow><mml:msubsup><mml:mi>E</mml:mi><mml:mi>d</mml:mi><mml:mrow><mml:mn>0</mml:mn><mml:mo>+</mml:mo></mml:mrow></mml:msubsup></mml:mrow></mml:semantics></mml:math></inline-formula> as such, it is interesting to note the use of a &#x201C;blue tile&#x201D; reported by B.C. Johnson in Section 7.10 of [<xref ref-type="bibr" rid="B18-remotesensing-11-01742">18</xref>]. This specially-manufactured reflectance plaque has spectral properties similar to those of blue water, and so provides an intercomparison target, which allows the testing of some aspects of above-water <inline-formula><mml:math id="mm157" display="block"><mml:semantics><mml:mrow><mml:msubsup><mml:mi>L</mml:mi><mml:mi>w</mml:mi><mml:mrow/></mml:msubsup></mml:mrow></mml:semantics></mml:math></inline-formula> protocols with some aspects of radiometer characterization, such as straylight.</p>
      </sec>
    </sec>
    <sec id="sec4-remotesensing-11-01742">
      <title>4. Estimation of <inline-formula><mml:math id="mm158" display="block"><mml:semantics><mml:mrow><mml:msubsup><mml:mi>E</mml:mi><mml:mi>d</mml:mi><mml:mrow><mml:mn>0</mml:mn><mml:mo>+</mml:mo></mml:mrow></mml:msubsup></mml:mrow></mml:semantics></mml:math></inline-formula> from Direct Sunphotometry and a Clear Sky Atmospheric Model</title>
      <p>As an alternative to the direct measurement of <inline-formula><mml:math id="mm159" display="block"><mml:semantics><mml:mrow><mml:msubsup><mml:mi>E</mml:mi><mml:mi>d</mml:mi><mml:mrow><mml:mn>0</mml:mn><mml:mo>+</mml:mo></mml:mrow></mml:msubsup></mml:mrow></mml:semantics></mml:math></inline-formula> using a vertically-pointing irradiance sensor as described in <xref ref-type="sec" rid="sec2-remotesensing-11-01742">Section 2</xref>, it is possible to estimate aerosol optical thickness by measuring the direct Sun radiance with a sunphotometer and estimate the total atmospheric transmittance with this and other inputs&#x2014;see <xref ref-type="fig" rid="remotesensing-11-01742-f008">Figure 8</xref>. This method was originally developed for satellite validation measurements using the hand-held SIMBAD(A) radiometer [<xref ref-type="bibr" rid="B57-remotesensing-11-01742">57</xref>], and has the interesting feature for satellite validation studies of providing more information on atmospheric parameters than just the <inline-formula><mml:math id="mm160" display="block"><mml:semantics><mml:mrow><mml:msubsup><mml:mi>E</mml:mi><mml:mi>d</mml:mi><mml:mrow><mml:mn>0</mml:mn><mml:mo>+</mml:mo></mml:mrow></mml:msubsup></mml:mrow></mml:semantics></mml:math></inline-formula> measurement described in <xref ref-type="sec" rid="sec2-remotesensing-11-01742">Section 2</xref> and <xref ref-type="sec" rid="sec3-remotesensing-11-01742">Section 3</xref>. In the hand-held SIMBAD(A) protocol, only aerosol optical thickness is measured, but for automated Sun/sky radiometers, such as those of the AERONET-OC network [<xref ref-type="bibr" rid="B26-remotesensing-11-01742">26</xref>] with many other pointing scenarios, many extra atmospheric parameters can be estimated, including aerosol size distribution and phase function [<xref ref-type="bibr" rid="B58-remotesensing-11-01742">58</xref>].</p>
      <p>This method was described in the NASA Ocean Optics Protocols [<xref ref-type="bibr" rid="B46-remotesensing-11-01742">46</xref>] as above-water radiometry &#x201C;Method 3&#x201D;, in combination with measurements of water-leaving radiance using a vertical polarizer, as implemented for the SIMBAD(A) radiometer. However, this method for estimating <inline-formula><mml:math id="mm161" display="block"><mml:semantics><mml:mrow><mml:msubsup><mml:mi>E</mml:mi><mml:mi>d</mml:mi><mml:mrow><mml:mn>0</mml:mn><mml:mo>+</mml:mo></mml:mrow></mml:msubsup></mml:mrow></mml:semantics></mml:math></inline-formula> may be combined with different methods for estimating <inline-formula><mml:math id="mm162" display="block"><mml:semantics><mml:mrow><mml:msubsup><mml:mi>L</mml:mi><mml:mi>w</mml:mi><mml:mrow/></mml:msubsup></mml:mrow></mml:semantics></mml:math></inline-formula>, e.g., above-water methods without a vertical polarizer, and so is described here as a generic method for estimating <inline-formula><mml:math id="mm163" display="block"><mml:semantics><mml:mrow><mml:msubsup><mml:mi>E</mml:mi><mml:mi>d</mml:mi><mml:mrow><mml:mn>0</mml:mn><mml:mo>+</mml:mo></mml:mrow></mml:msubsup></mml:mrow></mml:semantics></mml:math></inline-formula>.</p>
      <p>The pointing accuracy required for direct Sun measurements generally requires a very stable platform, such as a fixed offshore structure as in the AERONET-OC protocol [<xref ref-type="bibr" rid="B26-remotesensing-11-01742">26</xref>], for unsupervised measurements, or can be achieved by a hand-held sunphotometer, e.g., SIMBAD(A) radiometer [<xref ref-type="bibr" rid="B57-remotesensing-11-01742">57</xref>]. However, the feasibility of making direct Sun measurements from a moving platform has been demonstrated for an airborne radiometer [<xref ref-type="bibr" rid="B59-remotesensing-11-01742">59</xref>], so it is conceivable that such measurements may be made in the future from structures with some movement, e.g., buoys.</p>
      <p>.</p>
      <sec id="sec4dot1-remotesensing-11-01742">
        <title>4.1. Measurement Equation</title>
        <p>The full measurement equations for this method are described in [<xref ref-type="bibr" rid="B57-remotesensing-11-01742">57</xref>] using a notation typical for atmospheric radiative transfer studies, which does not explicitly mention <inline-formula><mml:math id="mm165" display="block"><mml:semantics><mml:mrow><mml:msubsup><mml:mi>E</mml:mi><mml:mi>d</mml:mi><mml:mrow><mml:mn>0</mml:mn><mml:mo>+</mml:mo></mml:mrow></mml:msubsup></mml:mrow></mml:semantics></mml:math></inline-formula>. For compatibility with the rest of this review, these equations are rewritten here in a form that facilitates the identification of <inline-formula><mml:math id="mm166" display="block"><mml:semantics><mml:mrow><mml:msubsup><mml:mi>E</mml:mi><mml:mi>d</mml:mi><mml:mrow><mml:mn>0</mml:mn><mml:mo>+</mml:mo></mml:mrow></mml:msubsup></mml:mrow></mml:semantics></mml:math></inline-formula> itself.</p>
        <p>Thus, the total (direct and diffuse) downward (Sun to water) atmospheric transmittance, <inline-formula><mml:math id="mm167" display="block"><mml:semantics><mml:mrow><mml:msub><mml:mi>T</mml:mi><mml:mn>0</mml:mn></mml:msub></mml:mrow></mml:semantics></mml:math></inline-formula>, is defined by:<disp-formula id="FD5-remotesensing-11-01742"><label>(5)</label><mml:math id="mm168" display="block"><mml:semantics><mml:mrow><mml:msub><mml:mi>T</mml:mi><mml:mn>0</mml:mn></mml:msub><mml:mo>=</mml:mo><mml:mfrac><mml:mrow><mml:msubsup><mml:mi>E</mml:mi><mml:mi>d</mml:mi><mml:mrow><mml:mn>0</mml:mn><mml:mo>+</mml:mo></mml:mrow></mml:msubsup></mml:mrow><mml:mrow><mml:msubsup><mml:mi>E</mml:mi><mml:mi>d</mml:mi><mml:mrow><mml:mi>T</mml:mi><mml:mi>O</mml:mi><mml:mi>A</mml:mi></mml:mrow></mml:msubsup></mml:mrow></mml:mfrac></mml:mrow></mml:semantics></mml:math></disp-formula>
		and the downwelling irradiance at Top of Atmosphere, <inline-formula><mml:math id="mm169" display="block"><mml:semantics><mml:mrow><mml:msubsup><mml:mi>E</mml:mi><mml:mi>d</mml:mi><mml:mrow><mml:mi>T</mml:mi><mml:mi>O</mml:mi><mml:mi>A</mml:mi></mml:mrow></mml:msubsup></mml:mrow></mml:semantics></mml:math></inline-formula>, is estimated from:<disp-formula id="FD6-remotesensing-11-01742"><label>(6)</label><mml:math id="mm170" display="block"><mml:semantics><mml:mrow><mml:msubsup><mml:mi>E</mml:mi><mml:mi>d</mml:mi><mml:mrow><mml:mi>T</mml:mi><mml:mi>O</mml:mi><mml:mi>A</mml:mi></mml:mrow></mml:msubsup><mml:msub><mml:mo>&#xA0;</mml:mo><mml:mrow/></mml:msub><mml:mo>=</mml:mo><mml:msubsup><mml:mi>F</mml:mi><mml:mn>0</mml:mn><mml:mrow/></mml:msubsup><mml:mi>C</mml:mi><mml:mi>o</mml:mi><mml:mi>s</mml:mi><mml:msub><mml:mi>&#x3D1;</mml:mi><mml:mn>0</mml:mn></mml:msub><mml:msup><mml:mrow><mml:mrow><mml:mo>(</mml:mo><mml:mrow><mml:mfrac><mml:mrow><mml:msub><mml:mi>d</mml:mi><mml:mn>0</mml:mn></mml:msub></mml:mrow><mml:mi>d</mml:mi></mml:mfrac></mml:mrow><mml:mo>)</mml:mo></mml:mrow></mml:mrow><mml:mn>2</mml:mn></mml:msup></mml:mrow></mml:semantics></mml:math></disp-formula>
		where <inline-formula><mml:math id="mm171" display="block"><mml:semantics><mml:mrow><mml:msubsup><mml:mi>F</mml:mi><mml:mn>0</mml:mn><mml:mrow/></mml:msubsup></mml:mrow></mml:semantics></mml:math></inline-formula> is the extraterrestrial solar irradiance for mean Sun&#x2013;Earth distance <inline-formula><mml:math id="mm172" display="block"><mml:semantics><mml:mrow><mml:msub><mml:mi>d</mml:mi><mml:mn>0</mml:mn></mml:msub></mml:mrow></mml:semantics></mml:math></inline-formula>, e.g., tabulated by [<xref ref-type="bibr" rid="B60-remotesensing-11-01742">60</xref>], <inline-formula><mml:math id="mm173" display="block"><mml:semantics><mml:mrow><mml:msub><mml:mi>&#x3D1;</mml:mi><mml:mn>0</mml:mn></mml:msub></mml:mrow></mml:semantics></mml:math></inline-formula> is the Sun zenith angle, and <inline-formula><mml:math id="mm174" display="block"><mml:semantics><mml:mi>d</mml:mi></mml:semantics></mml:math></inline-formula> is the Sun&#x2013;Earth distance at the time of the measurement, which can be easily calculated from position and date/time using earth orbital models.</p>
        <p>Combining Equations (5) and (6) gives:<disp-formula id="FD7-remotesensing-11-01742"><label>(7)</label><mml:math id="mm175" display="block"><mml:semantics><mml:mrow><mml:msubsup><mml:mi>E</mml:mi><mml:mi>d</mml:mi><mml:mrow><mml:mn>0</mml:mn><mml:mo>+</mml:mo></mml:mrow></mml:msubsup><mml:mo>=</mml:mo><mml:msub><mml:mi>T</mml:mi><mml:mn>0</mml:mn></mml:msub><mml:msubsup><mml:mi>F</mml:mi><mml:mn>0</mml:mn><mml:mrow/></mml:msubsup><mml:mi>C</mml:mi><mml:mi>o</mml:mi><mml:mi>s</mml:mi><mml:msub><mml:mi>&#x3D1;</mml:mi><mml:mn>0</mml:mn></mml:msub><mml:msup><mml:mrow><mml:mrow><mml:mo>(</mml:mo><mml:mrow><mml:mfrac><mml:mrow><mml:msub><mml:mi>d</mml:mi><mml:mn>0</mml:mn></mml:msub></mml:mrow><mml:mi>d</mml:mi></mml:mfrac></mml:mrow><mml:mo>)</mml:mo></mml:mrow></mml:mrow><mml:mn>2</mml:mn></mml:msup></mml:mrow></mml:semantics></mml:math></disp-formula></p>
        <p><inline-formula><mml:math id="mm176" display="block"><mml:semantics><mml:mrow><mml:msub><mml:mi>T</mml:mi><mml:mn>0</mml:mn></mml:msub></mml:mrow></mml:semantics></mml:math></inline-formula> is estimated using a clear sky radiative transfer model, e.g., [<xref ref-type="bibr" rid="B61-remotesensing-11-01742">61</xref>], which takes as input vertically integrated ozone amounts (obtained from extraneous data such as Total Ozone Mapping Scanner satellite data and/or meteorological models or climatologies), <inline-formula><mml:math id="mm177" display="block"><mml:semantics><mml:mrow><mml:msub><mml:mi>&#x3D1;</mml:mi><mml:mn>0</mml:mn></mml:msub></mml:mrow></mml:semantics></mml:math></inline-formula>, surface atmospheric pressure (which influences Rayleigh optical thickness and may be obtained from simultaneous surface measurements or from appropriate meteorological models), and aerosol optical thickness, <inline-formula><mml:math id="mm178" display="block"><mml:semantics><mml:mrow><mml:msub><mml:mi>&#x3C4;</mml:mi><mml:mi>a</mml:mi></mml:msub><mml:mrow><mml:mo>(</mml:mo><mml:mi>&#x3BB;</mml:mi><mml:mo>)</mml:mo></mml:mrow></mml:mrow></mml:semantics></mml:math></inline-formula>&#x2014;see Equation (7) of [<xref ref-type="bibr" rid="B57-remotesensing-11-01742">57</xref>]. The impact of other absorbing gases and absorbing aerosols and other parameters such as surface reflectance may be included in the atmospheric radiative transfer model, if necessary.</p>
        <p>In the estimation of <inline-formula><mml:math id="mm179" display="block"><mml:semantics><mml:mrow><mml:msub><mml:mi>T</mml:mi><mml:mn>0</mml:mn></mml:msub></mml:mrow></mml:semantics></mml:math></inline-formula>, the effects of multiple scattering from surface to atmosphere back to surface are generally neglected. These effects can be important over reflective waters and nearby land, especially at short wavelengths, where the spherical albedo of the atmosphere becomes large; for a more complete treatment, see [<xref ref-type="bibr" rid="B6-remotesensing-11-01742">6</xref>].</p>
        <p>The aerosol optical thickness <inline-formula><mml:math id="mm180" display="block"><mml:semantics><mml:mrow><mml:msub><mml:mi>&#x3C4;</mml:mi><mml:mi>a</mml:mi></mml:msub><mml:mrow><mml:mo>(</mml:mo><mml:mi>&#x3BB;</mml:mi><mml:mo>)</mml:mo></mml:mrow></mml:mrow></mml:semantics></mml:math></inline-formula> is deduced from direct Sun measurements taking account of sunphotometer calibration, Earth&#x2013;Sun distance variation <inline-formula><mml:math id="mm181" display="block"><mml:semantics><mml:mrow><mml:mi>d</mml:mi><mml:mo>/</mml:mo><mml:msub><mml:mi>d</mml:mi><mml:mn>0</mml:mn></mml:msub></mml:mrow></mml:semantics></mml:math></inline-formula>, Sun zenith angle <inline-formula><mml:math id="mm182" display="block"><mml:semantics><mml:mrow><mml:msub><mml:mi>&#x3D1;</mml:mi><mml:mn>0</mml:mn></mml:msub></mml:mrow></mml:semantics></mml:math></inline-formula>, and including corrections for molecular scattering and gaseous absorption, which is considered to be mainly due to ozone&#x2014;see Section 4.1 of [<xref ref-type="bibr" rid="B57-remotesensing-11-01742">57</xref>], including Equations (5) and (6). In theory, sky radiance information (in the principal plane and almucantar, especially aureole), in addition to direct sunlight measurements, could be used to better determine the aerosol type, and therefore better estimate the atmospheric transmittance. In practice, only aerosol optical thickness is used to estimate atmospheric transmittance from AERONET-OC and SIMBAD(A) measurements, because the anisotropy factor of the aerosol phase function is quite constant for most aerosol models [<xref ref-type="bibr" rid="B62-remotesensing-11-01742">62</xref>]. However, when aerosols are absorbing, the impact of absorption can be significant [<xref ref-type="bibr" rid="B63-remotesensing-11-01742">63</xref>].</p>
        <p>The &#xC5;ngstr&#xF6;m exponent for the spectral variation of <inline-formula><mml:math id="mm183" display="block"><mml:semantics><mml:mrow><mml:msub><mml:mi>&#x3C4;</mml:mi><mml:mi>a</mml:mi></mml:msub><mml:mrow><mml:mo>(</mml:mo><mml:mi>&#x3BB;</mml:mi><mml:mo>)</mml:mo></mml:mrow></mml:mrow></mml:semantics></mml:math></inline-formula> can also be computed, and in the SIMBAD protocol it is used in the skyglint correction for <inline-formula><mml:math id="mm184" display="block"><mml:semantics><mml:mrow><mml:msub><mml:mi>L</mml:mi><mml:mi>w</mml:mi></mml:msub></mml:mrow></mml:semantics></mml:math></inline-formula>, but is not needed for the computation of <inline-formula><mml:math id="mm185" display="block"><mml:semantics><mml:mrow><mml:msubsup><mml:mi>E</mml:mi><mml:mi>d</mml:mi><mml:mrow><mml:mn>0</mml:mn><mml:mo>+</mml:mo></mml:mrow></mml:msubsup></mml:mrow></mml:semantics></mml:math></inline-formula>.</p>
        <p>The calculation of <inline-formula><mml:math id="mm186" display="block"><mml:semantics><mml:mrow><mml:msub><mml:mi>T</mml:mi><mml:mn>0</mml:mn></mml:msub></mml:mrow></mml:semantics></mml:math></inline-formula> required for this <inline-formula><mml:math id="mm187" display="block"><mml:semantics><mml:mrow><mml:msubsup><mml:mi>E</mml:mi><mml:mi>d</mml:mi><mml:mrow><mml:mn>0</mml:mn><mml:mo>+</mml:mo></mml:mrow></mml:msubsup></mml:mrow></mml:semantics></mml:math></inline-formula> measurement protocol is comparable to the computation of <inline-formula><mml:math id="mm188" display="block"><mml:semantics><mml:mrow><mml:msubsup><mml:mi>E</mml:mi><mml:mi>d</mml:mi><mml:mrow><mml:mn>0</mml:mn><mml:mo>+</mml:mo></mml:mrow></mml:msubsup></mml:mrow></mml:semantics></mml:math></inline-formula> made in satellite data processing software, e.g., SeaDAS.</p>
      </sec>
      <sec id="sec4dot2-remotesensing-11-01742">
        <title>4.2. Protocol-Dependent Sources of Uncertainty</title>
        <p>In addition to the radiometer-related sources of uncertainty that arise from imperfections in the radiometers themselves, including the Bouguer&#x2013;Langley calibration, the measurement of above-water downwelling irradiance from direct Sun radiometry and atmospheric modeling has a number of sources of uncertainty relating to the measurement equation and deployment conditions. These protocol-related sources of uncertainty are described in <xref ref-type="sec" rid="sec4dot2dot1-remotesensing-11-01742">Section 4.2.1</xref>, <xref ref-type="sec" rid="sec4dot2dot2-remotesensing-11-01742">Section 4.2.2</xref>, <xref ref-type="sec" rid="sec4dot2dot3-remotesensing-11-01742">Section 4.2.3</xref>, <xref ref-type="sec" rid="sec4dot2dot4-remotesensing-11-01742">Section 4.2.4</xref>, <xref ref-type="sec" rid="sec4dot2dot5-remotesensing-11-01742">Section 4.2.5</xref> and <xref ref-type="sec" rid="sec4dot2dot6-remotesensing-11-01742">Section 4.2.6</xref>.</p>
        <sec id="sec4dot2dot1-remotesensing-11-01742">
          <title>4.2.1. Atmospheric Radiative Transfer Model</title>
          <p><bold>The atmospheric radiative transfer model and its inputs (extraterrestrial solar irradiance, absorbing gases, atmospheric pressure, Sun zenith angle, etc.) should be accurate</bold>.</p>
          <p>The atmospheric radiative transfer model used to estimate <inline-formula><mml:math id="mm189" display="block"><mml:semantics><mml:mrow><mml:msub><mml:mi>T</mml:mi><mml:mn>0</mml:mn></mml:msub></mml:mrow></mml:semantics></mml:math></inline-formula> has both intrinsic uncertainties, which are associated with models and simplifications of many complex atmospheric optical processes, as well as uncertainties in the various input parameters (aerosol parameters, absorbing gas amounts, atmospheric pressure, Sun zenith angle, etc.) and which propagate through the model. The extraterrestrial solar irradiance also includes some uncertainty; ideally, the same solar irradiance data will be used for in situ and satellite data processing.</p>
          <p>The estimation of uncertainty from all these sources is complex and is described in detail in Section 5 of [<xref ref-type="bibr" rid="B57-remotesensing-11-01742">57</xref>], except for the adjacency effect of multiple surface&#x2013;atmosphere scattering, which was mentioned in <xref ref-type="sec" rid="sec4dot1-remotesensing-11-01742">Section 4.1</xref>.</p>
          <p>An intercomparison of atmospheric radiative transfer codes and discussion of issues can be found in [<xref ref-type="bibr" rid="B64-remotesensing-11-01742">64</xref>].</p>
        </sec>
        <sec id="sec4dot2dot2-remotesensing-11-01742">
          <title>4.2.2. Sky Conditions</title>
          <p>
            <bold>The atmosphere should be cloud-free and horizontally homogeneous.</bold>
          </p>
          <p>The atmospheric radiative transfer model used to estimate <inline-formula><mml:math id="mm190" display="block"><mml:semantics><mml:mrow><mml:msub><mml:mi>T</mml:mi><mml:mn>0</mml:mn></mml:msub></mml:mrow></mml:semantics></mml:math></inline-formula> assumes that the atmosphere is horizontally homogeneous and, in particular, contains no clouds. This assumption is valid for the design conditions of clear sky satellite validation, but significant and difficult-to-estimate uncertainties will arise if this assumption is violated, e.g., for a partially cloudy sky. In the SIMBAD(A) and AERONET-OC protocols, automated quality control steps identify when the direct Sun measurement is affected by clouds or haze near the Sun, and remove such data from processing. In the SIMBAD(A) protocol, the human observer can also identify suboptimal conditions, such as clouds somewhere else in the sky, and quality flag such data accordingly.</p>
        </sec>
        <sec id="sec4dot2dot3-remotesensing-11-01742">
          <title>4.2.3. Pointing Effects</title>
          <p><bold>The sensor FOV should contain entirely the Sun and be centered on the Sun</bold>.</p>
          <p>While high pointing accuracy is crucial for direct Sun measurements, this can be well achieved by both robotic and handheld systems allowing for fine pointing adjustments. The field of view of sunphotometers is by design small, e.g., 1&#xB0; to 3&#xB0;, and typically not much larger than the Sun&#x2019;s linear angle of about 0.53&#xB0;, to minimize the contribution of atmospheric scattering yet completely cover the Sun disk.</p>
          <p>Inadequate pointing accuracy can be identified from replicate measurements and/or very high apparent optical thickness and corresponding measurements removed during quality control steps.</p>
          <p>Uncertainties associated with direct Sun pointing may be grouped with other uncertainties in the measurement of aerosol optical thickness.</p>
        </sec>
        <sec id="sec4dot2dot4-remotesensing-11-01742">
          <title>4.2.4. Shading</title>
          <p><bold>The direct path from Sun to sensor should be free of obstructions</bold>.</p>
          <p>Shading of the direct Sun measurement by the presence of solid objects is generally not a problem because&#x2014;in contrast to the direct measurement of <inline-formula><mml:math id="mm191" display="block"><mml:semantics><mml:mrow><mml:msubsup><mml:mi>E</mml:mi><mml:mi>d</mml:mi><mml:mrow><mml:mn>0</mml:mn><mml:mo>+</mml:mo></mml:mrow></mml:msubsup></mml:mrow></mml:semantics></mml:math></inline-formula> with an irradiance sensor where the whole upward hemisphere should be free of obstructions&#x2014;for direct Sun measurements, only the direct Sun path must be free of obstructions. For unsupervised measurements, most structure shading will be very obvious in direct Sun measurements, and can be automatically removed either a priori, by defining a range of acceptable viewing azimuth angles, or a posteriori, by eliminating very low radiance values. Minor obstructions such as wires and cables potentially in the field of view should be eliminated during deployment, and other occasional obstructions (birds, humans) can be monitored by video camera. For supervised measurements, any structural shading can easily be identified and avoided.</p>
          <p>On some platforms, there may be a risk of optical contamination from atmospheric steam or smoke emissions and other exhaust gases (air conditioning, etc.).</p>
        </sec>
        <sec id="sec4dot2dot5-remotesensing-11-01742">
          <title>4.2.5. Fouling</title>
          <p><bold>The sensor fore-optics should be clean</bold>.</p>
          <p>Sunphotometers are always associated with a pointing mechanism that is either robotic or human, and so can generally be protected from most fouling mechanisms when not measuring.</p>
          <p>Nevertheless, some fouling of the fore-optics may occur for long-term unsupervised deployments because of sea spray, rain droplets, and/or spiders and insects, etc.</p>
          <p>Major fouling events can be identified by time series analysis of data and/or video camera imagery.</p>
          <p>The uncertainty estimate related to fouling can be validated by comparing post-deployment calibrations before and after cleaning [<xref ref-type="bibr" rid="B26-remotesensing-11-01742">26</xref>].</p>
        </sec>
        <sec id="sec4dot2dot6-remotesensing-11-01742">
          <title>4.2.6. Fast Natural Fluctuations</title>
          <p><bold>Measurements should be used only during periods of stable illumination</bold>.</p>
          <p>This method for <inline-formula><mml:math id="mm192" display="block"><mml:semantics><mml:mrow><mml:msubsup><mml:mi>E</mml:mi><mml:mi>d</mml:mi><mml:mrow><mml:mn>0</mml:mn><mml:mo>+</mml:mo></mml:mrow></mml:msubsup></mml:mrow></mml:semantics></mml:math></inline-formula> can only be used in ideal clear sky conditions, where fast natural fluctuations of <inline-formula><mml:math id="mm193" display="block"><mml:semantics><mml:mrow><mml:msubsup><mml:mi>E</mml:mi><mml:mi>d</mml:mi><mml:mrow><mml:mn>0</mml:mn><mml:mo>+</mml:mo></mml:mrow></mml:msubsup></mml:mrow></mml:semantics></mml:math></inline-formula> do not occur. The latter can easily be detected by replicate measurements, and the corresponding measurement sequence can be eliminated.</p>
        </sec>
      </sec>
      <sec id="sec4dot3-remotesensing-11-01742">
        <title>4.3. Variants on the Method of Measurement of <inline-formula><mml:math id="mm194" display="block"><mml:semantics><mml:mrow><mml:msubsup><mml:mi>E</mml:mi><mml:mi>d</mml:mi><mml:mrow><mml:mn>0</mml:mn><mml:mo>+</mml:mo></mml:mrow></mml:msubsup></mml:mrow></mml:semantics></mml:math></inline-formula> from Direct Sunphotometry and a Clear Sky Atmospheric Model</title>
        <p>As mentioned previously, this protocol can be used with human or robotic pointing systems. Since this protocol has very different assumptions and very different sources of uncertainty from the protocol using a vertically-pointing irradiance sensor (<xref ref-type="sec" rid="sec2-remotesensing-11-01742">Section 2</xref>), there is significant added value to combine the sunphotometric estimation of <inline-formula><mml:math id="mm195" display="block"><mml:semantics><mml:mrow><mml:msubsup><mml:mi>E</mml:mi><mml:mi>d</mml:mi><mml:mrow><mml:mn>0</mml:mn><mml:mo>+</mml:mo></mml:mrow></mml:msubsup></mml:mrow></mml:semantics></mml:math></inline-formula> with the direct measurement of <inline-formula><mml:math id="mm196" display="block"><mml:semantics><mml:mrow><mml:msubsup><mml:mi>E</mml:mi><mml:mi>d</mml:mi><mml:mrow><mml:mn>0</mml:mn><mml:mo>+</mml:mo></mml:mrow></mml:msubsup></mml:mrow></mml:semantics></mml:math></inline-formula> using an irradiance sensor, as proposed in the OSPREY system [<xref ref-type="bibr" rid="B65-remotesensing-11-01742">65</xref>].</p>
      </sec>
    </sec>
    <sec id="sec5-remotesensing-11-01742">
      <title>5. Estimation of <inline-formula><mml:math id="mm197" display="block"><mml:semantics><mml:mrow><mml:msubsup><mml:mi>E</mml:mi><mml:mi>d</mml:mi><mml:mrow><mml:mn>0</mml:mn><mml:mo>+</mml:mo></mml:mrow></mml:msubsup></mml:mrow></mml:semantics></mml:math></inline-formula> from Underwater Measurements</title>
      <p>It is common for underwater radiometric measurements of the profile with depth, <inline-formula><mml:math id="mm198" display="block"><mml:semantics><mml:mi>z</mml:mi></mml:semantics></mml:math></inline-formula>, of nadir upwelling radiance, <inline-formula><mml:math id="mm199" display="block"><mml:semantics><mml:mrow><mml:msub><mml:mi>L</mml:mi><mml:mrow><mml:mi>u</mml:mi><mml:mi>n</mml:mi></mml:mrow></mml:msub><mml:mrow><mml:mo>(</mml:mo><mml:mi>z</mml:mi><mml:mo>)</mml:mo></mml:mrow></mml:mrow></mml:semantics></mml:math></inline-formula>, to be accompanied by underwater measurements of downwelling irradiance, <inline-formula><mml:math id="mm200" display="block"><mml:semantics><mml:mrow><mml:msub><mml:mi>E</mml:mi><mml:mi>d</mml:mi></mml:msub><mml:mrow><mml:mo>(</mml:mo><mml:mi>z</mml:mi><mml:mo>)</mml:mo></mml:mrow></mml:mrow></mml:semantics></mml:math></inline-formula>. Historically, <inline-formula><mml:math id="mm201" display="block"><mml:semantics><mml:mrow><mml:msubsup><mml:mi>E</mml:mi><mml:mi>d</mml:mi><mml:mrow><mml:mn>0</mml:mn><mml:mo>+</mml:mo></mml:mrow></mml:msubsup></mml:mrow></mml:semantics></mml:math></inline-formula> was often estimated from these underwater measurements by extrapolation to just beneath the surface and transmission across the air&#x2013;water interface. However, the temporal variability of <inline-formula><mml:math id="mm202" display="block"><mml:semantics><mml:mrow><mml:msub><mml:mi>E</mml:mi><mml:mi>d</mml:mi></mml:msub><mml:mrow><mml:mo>(</mml:mo><mml:mi>z</mml:mi><mml:mo>)</mml:mo></mml:mrow></mml:mrow></mml:semantics></mml:math></inline-formula> associated with wave focusing/defocusing is particularly difficult to remove, and this method for estimating <inline-formula><mml:math id="mm203" display="block"><mml:semantics><mml:mrow><mml:msubsup><mml:mi>E</mml:mi><mml:mi>d</mml:mi><mml:mrow><mml:mn>0</mml:mn><mml:mo>+</mml:mo></mml:mrow></mml:msubsup></mml:mrow></mml:semantics></mml:math></inline-formula> has been replaced by the direct above-water <inline-formula><mml:math id="mm204" display="block"><mml:semantics><mml:mrow><mml:msubsup><mml:mi>E</mml:mi><mml:mi>d</mml:mi><mml:mrow><mml:mn>0</mml:mn><mml:mo>+</mml:mo></mml:mrow></mml:msubsup></mml:mrow></mml:semantics></mml:math></inline-formula> measurement, and will not be discussed further in this review. A detailed description of protocols for measuring <inline-formula><mml:math id="mm205" display="block"><mml:semantics><mml:mrow><mml:msub><mml:mi>E</mml:mi><mml:mi>d</mml:mi></mml:msub><mml:mrow><mml:mo>(</mml:mo><mml:mi>z</mml:mi><mml:mo>)</mml:mo></mml:mrow></mml:mrow></mml:semantics></mml:math></inline-formula>, the spectral diffuse attenuation coefficient of downwelling irradiance, <inline-formula><mml:math id="mm206" display="block"><mml:semantics><mml:mrow><mml:msub><mml:mi>K</mml:mi><mml:mi>d</mml:mi></mml:msub><mml:mrow><mml:mo>(</mml:mo><mml:mrow><mml:mi>&#x3BB;</mml:mi><mml:mo>,</mml:mo><mml:mi>z</mml:mi></mml:mrow><mml:mo>)</mml:mo></mml:mrow></mml:mrow></mml:semantics></mml:math></inline-formula>, and, if considered useful, <inline-formula><mml:math id="mm207" display="block"><mml:semantics><mml:mrow><mml:msubsup><mml:mi>E</mml:mi><mml:mi>d</mml:mi><mml:mrow><mml:mn>0</mml:mn><mml:mo>+</mml:mo></mml:mrow></mml:msubsup></mml:mrow></mml:semantics></mml:math></inline-formula>, can be found in the NASA Ocean Optics protocols [<xref ref-type="bibr" rid="B66-remotesensing-11-01742">66</xref>].</p>
      <p>Outside the satellite validation context, underwater measurements of <inline-formula><mml:math id="mm208" display="block"><mml:semantics><mml:mrow><mml:msub><mml:mi>E</mml:mi><mml:mi>d</mml:mi></mml:msub><mml:mrow><mml:mo>(</mml:mo><mml:mi>z</mml:mi><mml:mo>)</mml:mo></mml:mrow></mml:mrow></mml:semantics></mml:math></inline-formula> are still relevant for the estimation of optically and biologically important parameters such as <inline-formula><mml:math id="mm209" display="block"><mml:semantics><mml:mrow><mml:msub><mml:mi>K</mml:mi><mml:mi>d</mml:mi></mml:msub><mml:mrow><mml:mo>(</mml:mo><mml:mrow><mml:mi>&#x3BB;</mml:mi><mml:mo>,</mml:mo><mml:mi>z</mml:mi></mml:mrow><mml:mo>)</mml:mo></mml:mrow></mml:mrow></mml:semantics></mml:math></inline-formula>, and related parameters such as euphotic depth.</p>
    </sec>
    <sec id="sec6-remotesensing-11-01742" sec-type="conclusions">
      <title>6. Conclusions</title>
      <sec id="sec6dot1-remotesensing-11-01742">
        <title>6.1. Summary of the State of the Art</title>
        <p>This paper reviews the current state of the art of protocols for the measurement of downwelling irradiance for the validation of satellite remote sensing data over water. In the FRM context, particular attention is paid to the protocol-related elements of the measurement uncertainty budget. These aspects of the protocol are discussed with reference to documented studies, and guidelines are provided on how to estimate such uncertainties, e.g., design of experiments and/or model studies.</p>
        <p>Three basic measurement protocols have been identified:<list list-type="bullet"><list-item><p>Direct above-water measurement of <inline-formula><mml:math id="mm210" display="block"><mml:semantics><mml:mrow><mml:msubsup><mml:mi>E</mml:mi><mml:mi>d</mml:mi><mml:mrow><mml:mn>0</mml:mn><mml:mo>+</mml:mo></mml:mrow></mml:msubsup></mml:mrow></mml:semantics></mml:math></inline-formula> with an upward pointing irradiance sensor</p></list-item><list-item><p>Estimation of <inline-formula><mml:math id="mm211" display="block"><mml:semantics><mml:mrow><mml:msubsup><mml:mi>E</mml:mi><mml:mi>d</mml:mi><mml:mrow><mml:mn>0</mml:mn><mml:mo>+</mml:mo></mml:mrow></mml:msubsup></mml:mrow></mml:semantics></mml:math></inline-formula> using a downward pointing radiance sensor and a reflective plaque</p></list-item><list-item><p>Estimation of <inline-formula><mml:math id="mm212" display="block"><mml:semantics><mml:mrow><mml:msubsup><mml:mi>E</mml:mi><mml:mi>d</mml:mi><mml:mrow><mml:mn>0</mml:mn><mml:mo>+</mml:mo></mml:mrow></mml:msubsup></mml:mrow></mml:semantics></mml:math></inline-formula> from direct sunphotometry and a clear sky atmospheric model</p></list-item></list></p>
        <p>A fourth measurement method that was previously used, estimating <inline-formula><mml:math id="mm213" display="block"><mml:semantics><mml:mrow><mml:msubsup><mml:mi>E</mml:mi><mml:mi>d</mml:mi><mml:mrow><mml:mn>0</mml:mn><mml:mo>+</mml:mo></mml:mrow></mml:msubsup></mml:mrow></mml:semantics></mml:math></inline-formula> from the underwater vertical profiles of <inline-formula><mml:math id="mm214" display="block"><mml:semantics><mml:mrow><mml:mo>&#xA0;</mml:mo><mml:msub><mml:mi>E</mml:mi><mml:mi>d</mml:mi></mml:msub><mml:mrow><mml:mo>(</mml:mo><mml:mi>z</mml:mi><mml:mo>)</mml:mo></mml:mrow></mml:mrow></mml:semantics></mml:math></inline-formula>, is now considered inappropriate, and is no longer recommended. This method remains relevant for the measurement of <inline-formula><mml:math id="mm215" display="block"><mml:semantics><mml:mrow><mml:mo>&#xA0;</mml:mo><mml:msub><mml:mi>E</mml:mi><mml:mi>d</mml:mi></mml:msub><mml:mrow><mml:mo>(</mml:mo><mml:mi>z</mml:mi><mml:mo>)</mml:mo></mml:mrow></mml:mrow></mml:semantics></mml:math></inline-formula> and related parameters such as diffuse attenuation coefficient, but not <inline-formula><mml:math id="mm216" display="block"><mml:semantics><mml:mrow><mml:msubsup><mml:mi>E</mml:mi><mml:mi>d</mml:mi><mml:mrow><mml:mn>0</mml:mn><mml:mo>+</mml:mo></mml:mrow></mml:msubsup></mml:mrow></mml:semantics></mml:math></inline-formula>.</p>
        <p>The main body of this paper is summarized in <xref ref-type="table" rid="remotesensing-11-01742-t001">Table 1</xref>, which lists the equipment needed, method variants, and any special issues, and in <xref ref-type="table" rid="remotesensing-11-01742-t002">Table 2</xref>. The latter summarizes the components of the uncertainty estimation giving ideal conditions, recommendations for best practice, and approaches to estimating uncertainty, but excludes any uncertainties arising from radiometer imperfections, such as calibration, thermal sensitivity, spectral response (straylight/out of band effects), non-linearity, and angular (cosine) response.</p>
        <p>For the &#x201C;irradiance sensor&#x201D; and the &#x201C;reflectance plaque&#x201D; methods, the main challenge is to deploy the radiometer/plaque sufficiently high enough to avoid any shading. In this context, &#x201C;shading&#x201D; does not only refer to the obvious shadowing of direct Sun, but also refers to the difference between the unobstructed hemisphere of Sun and sky radiance and the reality of measuring in situations where the radiometer/plaque are not higher than all the other structures. For the &#x201C;irradiance sensor&#x201D; method, it is also a major challenge to have a sensor that is sufficiently well-designed and well-characterized as regards angular (cosine) response [<xref ref-type="bibr" rid="B28-remotesensing-11-01742">28</xref>].</p>
      </sec>
      <sec id="sec6dot2-remotesensing-11-01742">
        <title>6.2. Irradiance Sensor or Reflectance Plaque?</title>
        <p>The preparation of this review stimulated considerable discussion within the community on the pros/cons of the reflectance plaque method as compared to the irradiance sensor method in addition to the question of whether the reflectance plaque method radiance sensor needs to be calibrated (see <xref ref-type="sec" rid="sec3dot1dot1-remotesensing-11-01742">Section 3.1.1</xref>). When correctly applied, the reflectance plaque method can clearly meet the criteria expected of an FRM. However, in practice, this method has often been associated with less rigorous implementation. Specifically, recognizing that the reflectance plaque is performing the same function as the fore-optics of an irradiance sensor, which collects light from the upward hemisphere according to a zenith cosine weighting and directs that light to a photodetector, it is necessary that:<list list-type="order"><list-item><p>There be no humans above the level of the reflectance plaque/irradiance sensor (and thereby affecting the sky radiance contributing to <inline-formula><mml:math id="mm217" display="block"><mml:semantics><mml:mrow><mml:msubsup><mml:mi>E</mml:mi><mml:mi>d</mml:mi><mml:mrow><mml:mn>0</mml:mn><mml:mo>+</mml:mo></mml:mrow></mml:msubsup></mml:mrow></mml:semantics></mml:math></inline-formula> in a way that is highly variable and essentially not quantifiable in an uncertainty estimate),</p></list-item><list-item><p>The reflectance plaque/irradiance sensor be mounted as high as possible on the ship/platform, typically higher than any superstructure elements with significant solid angle as viewed from the plaque/sensor,</p></list-item><list-item><p>The reflectance plaque/irradiance sensor be mounted on a fixed structure, not hand-held, and associated with an inclinometer allowing the estimation of uncertainties associated with non-horizontal/vertical measurements,</p></list-item><list-item><p>The measurements made using the reflective plaque/irradiance sensor be supported by experiments and/or simulations to estimate the measurement uncertainties associated with any superstructure shading of the plaque/irradiance sensor.</p></list-item></list></p>
      </sec>
      <sec id="sec6dot3-remotesensing-11-01742">
        <title>6.3. Future Perspectives</title>
        <p>In contrast to the more difficult <inline-formula><mml:math id="mm218" display="block"><mml:semantics><mml:mrow><mml:msubsup><mml:mi>L</mml:mi><mml:mi>w</mml:mi><mml:mrow/></mml:msubsup></mml:mrow></mml:semantics></mml:math></inline-formula> measurement, where there has been considerable evolution and diversity since the publication of the NASA Ocean Optics Protocols [<xref ref-type="bibr" rid="B20-remotesensing-11-01742">20</xref>], measurement protocols for <inline-formula><mml:math id="mm400" display="block"><mml:semantics><mml:mrow><mml:msubsup><mml:mi>E</mml:mi><mml:mi>d</mml:mi><mml:mrow><mml:mn>0</mml:mn><mml:mo>+</mml:mo></mml:mrow></mml:msubsup></mml:mrow></mml:semantics></mml:math></inline-formula> seem now to be quite mature and stable.</p>
        <p>Future improvements to <inline-formula><mml:math id="mm219" display="block"><mml:semantics><mml:mrow><mml:msubsup><mml:mi>E</mml:mi><mml:mi>d</mml:mi><mml:mrow><mml:mn>0</mml:mn><mml:mo>+</mml:mo></mml:mrow></mml:msubsup></mml:mrow></mml:semantics></mml:math></inline-formula> measurements are expected to come from the following developments:<list list-type="bullet"><list-item><p>Improvements in the design and usage of calibration monitoring devices, which can be used in the field, are likely to improve the identification of fore-optics fouling and radiometer sensitivity changes.</p></list-item><list-item><p>Model simulations of the 3D light field and experiments for deployments with structures above the irradiance sensor/reflectance plaque are likely to improve estimations of related uncertainties.</p></list-item><list-item><p>Improvements in the stability and reduction in the cost of telescopic masts may reduce superstructure shading effects.</p></list-item><list-item><p>Reduction in the cost of pointing systems, thanks to the video camera surveillance industry, should improve the protection (&#x201C;parking&#x201D;) of irradiance sensors when not in use, and thus reduce fouling for long-term deployments.</p></list-item><list-item><p>Improvements in automatic gimballing systems might reduce the tilt effects for the irradiance sensor method.</p></list-item><list-item><p>Greater use of full sky imaging cameras, whether calibrated (expensive) or not (inexpensive), will allow the better identification of suboptimal measurement conditions.</p></list-item></list></p>
        <p>As regards the future for the validation of water reflectance more generally:<list list-type="bullet"><list-item><p>The tendency to move to highly automated systems with long-term, e.g., one year, essentially maintenance-free deployments is likely to significantly improve the quantity of data available for validation.</p></list-item><list-item><p>The advent of operational satellite missions such as NPP/VIIRS, Sentinel-3/OLCI, Sentinel-2/MSI, and Landsat-8/OLI with the need for a guaranteed long-term validated data stream will increase the need for FRM.</p></list-item><list-item><p>The huge increase in optical satellite missions used for aquatic remote sensing will also increase the need for highly automated measurement systems.</p></list-item><list-item><p>As regards the needs of the validation community, it is recommended to:</p></list-item><list-item><p>Update this review, e.g., on a 10-year time frame, to take account of developments in the protocols, particularly in the estimation of uncertainties. Such an update is best preceded by community discussion at an international workshop.</p></list-item><list-item><p>Organize regular, e.g., on a two-year time frame, intercomparison exercises to ensure that measurement protocols and scientists remain state of the art (as required by the FRM context).</p></list-item></list></p>
        <p>Although not targeted by this review, it is possible that the considerations developed here may be useful for other applications where <inline-formula><mml:math id="mm220" display="block"><mml:semantics><mml:mrow><mml:msubsup><mml:mi>E</mml:mi><mml:mi>d</mml:mi><mml:mrow><mml:mn>0</mml:mn><mml:mo>+</mml:mo></mml:mrow></mml:msubsup></mml:mrow></mml:semantics></mml:math></inline-formula> measurements are needed, including the validation of satellite-derived photosynthetically available radiation products [<xref ref-type="bibr" rid="B67-remotesensing-11-01742">67</xref>], the validation of surface reflectance over land, and the monitoring of solar irradiance for the solar energy industry, for agriculture, for the building industry, for the estimation of the Earth&#x2019;s radiation budget, and absorbing atmospheric gases, etc.</p>
      </sec>
    </sec>
  </body>
  <back>
    <notes>
      <title>Author Contributions</title>
      <p>Conceptualization, K.G.R.; methodology, K.G.R.; writing&#x2014;original draft preparation, K.G.R.; writing&#x2014;review and editing, K.V., A.C.B., E.B., A.C., R.F., M.H., C.J., B.C.J., J.K., Z.L., M.O., V.V., R.V.</p>
    </notes>
    <notes>
      <title>Funding</title>
      <p>The collection of information for and the writing of this study were funded by the European Space Agency, grant number ESA/AO/1-8500/15/I-SBo, &#x201C;Fiducial reference measurements for satellite ocean color (FRM4SOC)&#x201D; project. EB&#x2019;s contributions are supported by the NASA Ocean Biology and Biochemistry program.</p>
    </notes>
    <ack>
      <title>Acknowledgments</title>
      <p>Colleagues from the FRM4SOC project, the Sentinel-3 Validation Team, and the NOAA/VIIRS cal/val team are acknowledged for helpful discussions on measurement protocols during project meetings and teleconferences. Craig Donlon and T&#xE2;nia Casal are gratefully acknowledged for stimulating discussions and constructive support throughout the FRM4SOC project, from conception to implementation. Giuseppe Zibordi is thanked for constructive comments.</p>
    </ack>
    <notes notes-type="COI-statement">
      <title>Conflicts of Interest</title>
      <p>The first author is involved in the design of systems based on the &#x201C;irradiance sensor&#x201D; method and in the acquisition of data using the &#x201C;irradiance sensor&#x201D; and &#x201C;sunphotometer&#x201D; methods. Other co-authors are involved in the acquisition of data using the &#x201C;irradiance sensor&#x201D;, the &#x201C;reflectance plaque&#x201D; and the &#x201C;sunphotometer&#x201D; methods. The funders had no role in the design of the study other than the drafting of the FRM4SOC project Statement of Work, which states that such a protocol review should be performed. The funders had no role in the collection, analyses, or interpretation of data or in the writing of the manuscript other than general project monitoring and encouragement. The funders did encourage publication of this review in order to ensure that high quality measurements of known uncertainty are available for the validation of the satellite missions they design and operate. None of these interests is considered to be conflictual or to inappropriately influence the recommendations expressed here.</p>
    </notes>
    <notes>
      <title>Disclaimer</title>
      <p>Certain commercial equipment, instruments, or materials are identified in this paper in order to specify the experimental procedure adequately. Such identification is not intended to imply recommendation or endorsement by the National Institute of Standards and Technology or any other organization involved in the writing of this paper, nor is it intended to imply that the materials or equipment identified are necessarily the best available for the purpose.</p>
    </notes>
    <ref-list>
      <title>References</title>
      <ref id="B1-remotesensing-11-01742">
        <label>1.</label>
        <element-citation publication-type="book">
          <person-group person-group-type="author">
            <collab>International Ocean Colour Coordinating Group (IOCCG)</collab>
          </person-group>
          <source>Why Ocean Colour? The Societal Benefits of Ocean-Colour Technology</source>
          <comment>IOCCG Report 7</comment>
          <publisher-name>IOCCG</publisher-name>
          <publisher-loc>Dartmouth, NS, Canada</publisher-loc>
          <year>2008</year>
          <fpage>141</fpage>
        </element-citation>
      </ref>
      <ref id="B2-remotesensing-11-01742">
        <label>2.</label>
        <element-citation publication-type="journal">
          <person-group person-group-type="author">
            <name>
              <surname>Donlon</surname>
              <given-names>C.J.</given-names>
            </name>
            <name>
              <surname>Wimmer</surname>
              <given-names>W.</given-names>
            </name>
            <name>
              <surname>Robinson</surname>
              <given-names>I.</given-names>
            </name>
            <name>
              <surname>Fisher</surname>
              <given-names>G.</given-names>
            </name>
            <name>
              <surname>Ferlet</surname>
              <given-names>M.</given-names>
            </name>
            <name>
              <surname>Nightingale</surname>
              <given-names>T.</given-names>
            </name>
            <name>
              <surname>Bras</surname>
              <given-names>B.</given-names>
            </name>
          </person-group>
          <article-title>A second-generation blackbody system for the calibration and verification of seagoing infrared radiometers</article-title>
          <source>J. Atmospheric Ocean. Technol.</source>
          <year>2014</year>
          <volume>31</volume>
          <fpage>1104</fpage>
          <lpage>1127</lpage>
          <pub-id pub-id-type="doi">10.1175/JTECH-D-13-00151.1</pub-id>
        </element-citation>
      </ref>
      <ref id="B3-remotesensing-11-01742">
        <label>3.</label>
        <element-citation publication-type="book">
          <person-group person-group-type="author">
            <name>
              <surname>Mobley</surname>
              <given-names>C.D.</given-names>
            </name>
          </person-group>
          <source>Light and Water: Radiative Transfer in Natural Waters</source>
          <publisher-name>Academic Press</publisher-name>
          <publisher-loc>London, UK</publisher-loc>
          <year>1994</year>
        </element-citation>
      </ref>
      <ref id="B4-remotesensing-11-01742">
        <label>4.</label>
        <element-citation publication-type="gov">
          <person-group person-group-type="author">
            <name>
              <surname>Mueller</surname>
              <given-names>J.L.</given-names>
            </name>
            <name>
              <surname>Morel</surname>
              <given-names>A.</given-names>
            </name>
          </person-group>
          <article-title>Fundamental definitions, relationships and conventions</article-title>
          <source>Ocean Optics Protocols for Satellite Ocean Color Sensor Validation, Revision 4, Volume I: Introduction, Background and Conventions</source>
          <publisher-name>NASA/TM</publisher-name>
          <publisher-name>Goddard Space Flight Space Center</publisher-name>
          <publisher-loc>Greenbelt, MD, USA</publisher-loc>
          <year>2003</year>
          <comment>Chapter 2</comment>
          <fpage>11</fpage>
          <lpage>30</lpage>
        </element-citation>
      </ref>
      <ref id="B5-remotesensing-11-01742">
        <label>5.</label>
        <element-citation publication-type="other">
          <person-group person-group-type="author">
            <name>
              <surname>Ruddick</surname>
              <given-names>K.</given-names>
            </name>
            <name>
              <surname>Voss</surname>
              <given-names>K.</given-names>
            </name>
            <name>
              <surname>Boss</surname>
              <given-names>E.</given-names>
            </name>
            <name>
              <surname>Castagna</surname>
              <given-names>A.</given-names>
            </name>
            <name>
              <surname>Frouin</surname>
              <given-names>R.J.</given-names>
            </name>
            <name>
              <surname>Gilerson</surname>
              <given-names>A.</given-names>
            </name>
            <name>
              <surname>Hieronymi</surname>
              <given-names>M.</given-names>
            </name>
            <name>
              <surname>Johnson</surname>
              <given-names>B.C.</given-names>
            </name>
            <name>
              <surname>Kuusk</surname>
              <given-names>J.</given-names>
            </name>
            <name>
              <surname>Lee</surname>
              <given-names>Z.</given-names>
            </name>
            <etal/>
          </person-group>
          <article-title>A review of protocols for Fiducial Reference Measurements of water-leaving radiance for validation of satellite remote sensing data over water</article-title>
          <source>Remote Sens.</source>
          <comment>
            <italic>(submitted to this volume)</italic>
          </comment>
        </element-citation>
      </ref>
      <ref id="B6-remotesensing-11-01742">
        <label>6.</label>
        <element-citation publication-type="web">
          <person-group person-group-type="author">
            <name>
              <surname>Vermote</surname>
              <given-names>E.</given-names>
            </name>
            <name>
              <surname>Tanr&#xE9;</surname>
              <given-names>D.</given-names>
            </name>
            <name>
              <surname>Deuz&#xE9;</surname>
              <given-names>J.L.</given-names>
            </name>
            <name>
              <surname>Herman</surname>
              <given-names>M.</given-names>
            </name>
            <name>
              <surname>Morcette</surname>
              <given-names>J.J.</given-names>
            </name>
            <name>
              <surname>Kotchenova</surname>
              <given-names>S.Y.</given-names>
            </name>
          </person-group>
          <article-title>Second Simulation of the Satellite Signal in the Solar Spectrum-Vector (6SV)</article-title>
          <comment>6S User Guide Version 3</comment>
          <year>2006</year>
          <fpage>134</fpage>
          <comment>Available online: <ext-link xmlns:xlink="http://www.w3.org/1999/xlink" xlink:href="http://6s.ltdri.org/pages/manual.html" ext-link-type="uri">http://6s.ltdri.org/pages/manual.html</ext-link></comment>
          <date-in-citation content-type="access-date" iso-8601-date="2019-07-23">(accessed on 23 July 2019)</date-in-citation>
        </element-citation>
      </ref>
      <ref id="B7-remotesensing-11-01742">
        <label>7.</label>
        <element-citation publication-type="web">
          <person-group person-group-type="author">
            <name>
              <surname>Mobley</surname>
              <given-names>C.</given-names>
            </name>
          </person-group>
          <article-title>Light from the Sun</article-title>
          <comment>Available online: <ext-link xmlns:xlink="http://www.w3.org/1999/xlink" xlink:href="http://www.oceanopticsbook.info/view/light_and_radiometry/level_2/light_from_the_sun" ext-link-type="uri">http://www.oceanopticsbook.info/view/light_and_radiometry/level_2/light_from_the_sun</ext-link></comment>
          <date-in-citation content-type="access-date" iso-8601-date="2019-05-17">(accessed on 17 May 2019)</date-in-citation>
        </element-citation>
      </ref>
      <ref id="B8-remotesensing-11-01742">
        <label>8.</label>
        <element-citation publication-type="journal">
          <person-group person-group-type="author">
            <name>
              <surname>Ohmura</surname>
              <given-names>A.</given-names>
            </name>
            <name>
              <surname>Dutton</surname>
              <given-names>E.G.</given-names>
            </name>
            <name>
              <surname>Forgan</surname>
              <given-names>B.</given-names>
            </name>
            <name>
              <surname>Fr&#xF6;hlich</surname>
              <given-names>C.</given-names>
            </name>
            <name>
              <surname>Gilgen</surname>
              <given-names>H.</given-names>
            </name>
            <name>
              <surname>Hegner</surname>
              <given-names>H.</given-names>
            </name>
            <name>
              <surname>Heimo</surname>
              <given-names>A.</given-names>
            </name>
            <name>
              <surname>K&#xF6;nig-Langlo</surname>
              <given-names>G.</given-names>
            </name>
            <name>
              <surname>McArthur</surname>
              <given-names>B.</given-names>
            </name>
            <name>
              <surname>M&#xFC;ller</surname>
              <given-names>G.</given-names>
            </name>
            <etal/>
          </person-group>
          <article-title>Baseline Surface Radiation Network (BSRN/WCRP): New Precision Radiometry for Climate Research</article-title>
          <source>Bull. Am. Meteorol. Soc.</source>
          <year>1998</year>
          <volume>79</volume>
          <fpage>2115</fpage>
          <lpage>2136</lpage>
          <pub-id pub-id-type="doi">10.1175/1520-0477(1998)079&lt;2115:BSRNBW&gt;2.0.CO;2</pub-id>
        </element-citation>
      </ref>
      <ref id="B9-remotesensing-11-01742">
        <label>9.</label>
        <element-citation publication-type="journal">
          <person-group person-group-type="author">
            <name>
              <surname>Wild</surname>
              <given-names>M.</given-names>
            </name>
          </person-group>
          <article-title>Global dimming and brightening: A review</article-title>
          <source>J. Geophys. Res. Atmos.</source>
          <year>2009</year>
          <volume>114</volume>
          <fpage>1984</fpage>
          <lpage>2012</lpage>
          <pub-id pub-id-type="doi">10.1029/2008JD011470</pub-id>
        </element-citation>
      </ref>
      <ref id="B10-remotesensing-11-01742">
        <label>10.</label>
        <element-citation publication-type="journal">
          <person-group person-group-type="author">
            <name>
              <surname>Smith</surname>
              <given-names>R.C.</given-names>
            </name>
            <name>
              <surname>Prezelin</surname>
              <given-names>B.B.</given-names>
            </name>
            <name>
              <surname>Baker</surname>
              <given-names>K.S.</given-names>
            </name>
            <name>
              <surname>Bidigare</surname>
              <given-names>R.R.</given-names>
            </name>
            <name>
              <surname>Boucher</surname>
              <given-names>N.P.</given-names>
            </name>
            <name>
              <surname>Coley</surname>
              <given-names>T.</given-names>
            </name>
            <name>
              <surname>Karentz</surname>
              <given-names>D.</given-names>
            </name>
            <name>
              <surname>MacIntyre</surname>
              <given-names>S.</given-names>
            </name>
            <name>
              <surname>Matlick</surname>
              <given-names>H.A.</given-names>
            </name>
            <name>
              <surname>Menzies</surname>
              <given-names>D.</given-names>
            </name>
            <etal/>
          </person-group>
          <article-title>Ozone depletion: ultraviolet radiation and phytoplankton biology in antarctic waters</article-title>
          <source>Science</source>
          <year>1992</year>
          <volume>255</volume>
          <fpage>952</fpage>
          <lpage>959</lpage>
          <pub-id pub-id-type="doi">10.1126/science.1546292</pub-id>
        </element-citation>
      </ref>
      <ref id="B11-remotesensing-11-01742">
        <label>11.</label>
        <element-citation publication-type="journal">
          <person-group person-group-type="author">
            <name>
              <surname>Eerme</surname>
              <given-names>K.</given-names>
            </name>
            <name>
              <surname>Veismann</surname>
              <given-names>U.</given-names>
            </name>
            <name>
              <surname>L&#xE4;tt</surname>
              <given-names>S.</given-names>
            </name>
          </person-group>
          <article-title>Proxy-based reconstruction of erythemal UV doses over Estonia for 1955&#x2013;2004</article-title>
          <source>Ann. Geophys.</source>
          <year>2006</year>
          <volume>24</volume>
          <fpage>1767</fpage>
          <lpage>1782</lpage>
          <pub-id pub-id-type="doi">10.5194/angeo-24-1767-2006</pub-id>
        </element-citation>
      </ref>
      <ref id="B12-remotesensing-11-01742">
        <label>12.</label>
        <element-citation publication-type="journal">
          <person-group person-group-type="author">
            <name>
              <surname>Balzarolo</surname>
              <given-names>M.</given-names>
            </name>
            <name>
              <surname>Anderson</surname>
              <given-names>K.</given-names>
            </name>
            <name>
              <surname>Nichol</surname>
              <given-names>C.</given-names>
            </name>
            <name>
              <surname>Rossini</surname>
              <given-names>M.</given-names>
            </name>
            <name>
              <surname>Vescovo</surname>
              <given-names>L.</given-names>
            </name>
            <name>
              <surname>Arriga</surname>
              <given-names>N.</given-names>
            </name>
            <name>
              <surname>Wohlfahrt</surname>
              <given-names>G.</given-names>
            </name>
            <name>
              <surname>Calvet</surname>
              <given-names>J.-C.</given-names>
            </name>
            <name>
              <surname>Carrara</surname>
              <given-names>A.</given-names>
            </name>
            <name>
              <surname>Cerasoli</surname>
              <given-names>S.</given-names>
            </name>
            <etal/>
          </person-group>
          <article-title>Ground-based optical measurements at European flux sites: a review of methods, instruments and current controversies</article-title>
          <source>Sensors</source>
          <year>2011</year>
          <volume>11</volume>
          <fpage>7954</fpage>
          <lpage>7981</lpage>
          <pub-id pub-id-type="doi">10.3390/s110807954</pub-id>
        </element-citation>
      </ref>
      <ref id="B13-remotesensing-11-01742">
        <label>13.</label>
        <element-citation publication-type="journal">
          <person-group person-group-type="author">
            <name>
              <surname>Frouin</surname>
              <given-names>R.</given-names>
            </name>
            <name>
              <surname>Ramon</surname>
              <given-names>D.</given-names>
            </name>
            <name>
              <surname>Boss</surname>
              <given-names>E.</given-names>
            </name>
            <name>
              <surname>Jolivet</surname>
              <given-names>D.</given-names>
            </name>
            <name>
              <surname>Compi&#xE8;gne</surname>
              <given-names>M.</given-names>
            </name>
            <name>
              <surname>Tan</surname>
              <given-names>J.</given-names>
            </name>
            <name>
              <surname>Bouman</surname>
              <given-names>H.</given-names>
            </name>
            <name>
              <surname>Jackson</surname>
              <given-names>T.</given-names>
            </name>
            <name>
              <surname>Franz</surname>
              <given-names>B.</given-names>
            </name>
            <name>
              <surname>Platt</surname>
              <given-names>T.</given-names>
            </name>
            <etal/>
          </person-group>
          <article-title>Satellite radiation products for ocean biology and biogeochemistry: Needs, state-of-the-art, gaps, development priorities, and opportunities</article-title>
          <source>Front. Mar. Sci.</source>
          <year>2018</year>
          <volume>5</volume>
          <fpage>3</fpage>
          <pub-id pub-id-type="doi">10.3389/fmars.2018.00003</pub-id>
        </element-citation>
      </ref>
      <ref id="B14-remotesensing-11-01742">
        <label>14.</label>
        <element-citation publication-type="journal">
          <person-group person-group-type="author">
            <name>
              <surname>Loutzenhiser</surname>
              <given-names>P.G.</given-names>
            </name>
            <name>
              <surname>Manz</surname>
              <given-names>H.</given-names>
            </name>
            <name>
              <surname>Felsmann</surname>
              <given-names>C.</given-names>
            </name>
            <name>
              <surname>Strachan</surname>
              <given-names>P.A.</given-names>
            </name>
            <name>
              <surname>Frank</surname>
              <given-names>T.</given-names>
            </name>
            <name>
              <surname>Maxwell</surname>
              <given-names>G.M.</given-names>
            </name>
          </person-group>
          <article-title>Empirical validation of models to compute solar irradiance on inclined surfaces for building energy simulation</article-title>
          <source>Sol. Energy</source>
          <year>2007</year>
          <volume>81</volume>
          <fpage>254</fpage>
          <lpage>267</lpage>
          <pub-id pub-id-type="doi">10.1016/j.solener.2006.03.009</pub-id>
        </element-citation>
      </ref>
      <ref id="B15-remotesensing-11-01742">
        <label>15.</label>
        <element-citation publication-type="book">
          <person-group person-group-type="author">
            <collab>International Standards Organisation (ISO)</collab>
          </person-group>
          <source>Space Environment (Natural And Artificial)&#x2014;Process for Determining Solar Irradiances</source>
          <comment>ISO Report 21348:2007</comment>
          <publisher-name>International Standards Organisation (ISO)</publisher-name>
          <publisher-loc>Geneva, Switzerland</publisher-loc>
          <year>2007</year>
        </element-citation>
      </ref>
      <ref id="B16-remotesensing-11-01742">
        <label>16.</label>
        <element-citation publication-type="gov">
          <person-group person-group-type="author">
            <name>
              <surname>Hooker</surname>
              <given-names>S.B.</given-names>
            </name>
            <name>
              <surname>Zibordi</surname>
              <given-names>G.</given-names>
            </name>
            <name>
              <surname>Maritorena</surname>
              <given-names>S.</given-names>
            </name>
          </person-group>
          <article-title>The Second SeaWiFs Ocean Optics DARR (DARR-00)</article-title>
          <source>Results of the Second SeaWiFS Data Analysis Round Robin, March 2000 (DARR-00)</source>
          <series>SeaWiFS Postlaunch Technical Report Series</series>
          <publisher-name>NASA Goddard Space Flight Space Center</publisher-name>
          <publisher-loc>Greenbelt, MD, USA</publisher-loc>
          <year>2001</year>
          <volume>Volume 15</volume>
          <fpage>4</fpage>
          <lpage>45</lpage>
        </element-citation>
      </ref>
      <ref id="B17-remotesensing-11-01742">
        <label>17.</label>
        <element-citation publication-type="journal">
          <person-group person-group-type="author">
            <name>
              <surname>Zibordi</surname>
              <given-names>G.</given-names>
            </name>
            <name>
              <surname>Ruddick</surname>
              <given-names>K.</given-names>
            </name>
            <name>
              <surname>Ansko</surname>
              <given-names>I.</given-names>
            </name>
            <name>
              <surname>Moore</surname>
              <given-names>G.</given-names>
            </name>
            <name>
              <surname>Kratzer</surname>
              <given-names>S.</given-names>
            </name>
            <name>
              <surname>Icely</surname>
              <given-names>J.</given-names>
            </name>
            <name>
              <surname>Reinart</surname>
              <given-names>A.</given-names>
            </name>
          </person-group>
          <article-title>In situ determination of the remote sensing reflectance: an inter-comparison</article-title>
          <source>Ocean Sci.</source>
          <year>2012</year>
          <volume>8</volume>
          <fpage>567</fpage>
          <lpage>586</lpage>
          <pub-id pub-id-type="doi">10.5194/os-8-567-2012</pub-id>
        </element-citation>
      </ref>
      <ref id="B18-remotesensing-11-01742">
        <label>18.</label>
        <element-citation publication-type="gov">
          <person-group person-group-type="author">
            <name>
              <surname>Ondrusek</surname>
              <given-names>M.</given-names>
            </name>
            <name>
              <surname>Lance</surname>
              <given-names>V.P.</given-names>
            </name>
            <name>
              <surname>Arnone</surname>
              <given-names>R.</given-names>
            </name>
            <name>
              <surname>Ladner</surname>
              <given-names>S.</given-names>
            </name>
            <name>
              <surname>Goode</surname>
              <given-names>W.</given-names>
            </name>
            <name>
              <surname>Vandermeulen</surname>
              <given-names>R.</given-names>
            </name>
            <name>
              <surname>Freeman</surname>
              <given-names>S.</given-names>
            </name>
            <name>
              <surname>Chaves</surname>
              <given-names>J.E.</given-names>
            </name>
            <name>
              <surname>Mannino</surname>
              <given-names>A.</given-names>
            </name>
            <name>
              <surname>Gilerson</surname>
              <given-names>A.</given-names>
            </name>
            <etal/>
          </person-group>
          <source>Report for Dedicated JPSS VIIRS Ocean Color December 2015 Calibration/Validation Cruise</source>
          <gov>NOAA Technical Report 148</gov>
          <publisher-name>U.S. Department of Commerce, National Oceanic and Atmospheric Administration, National Environmental Satellite, Data, and Information Service</publisher-name>
          <publisher-loc>Washington, DC, USA</publisher-loc>
          <year>2016</year>
          <fpage>66</fpage>
        </element-citation>
      </ref>
      <ref id="B19-remotesensing-11-01742">
        <label>19.</label>
        <element-citation publication-type="book">
          <source>International Standards Organisation (ISO) Evaluation of Measurement Data&#x2014;Guide to the Expression of Uncertainty in Measurement</source>
          <comment>JCGM 101: 2008</comment>
          <publisher-name>International Standards Organisation (ISO)</publisher-name>
          <publisher-loc>Geneva, Switerland</publisher-loc>
          <year>2008</year>
        </element-citation>
      </ref>
      <ref id="B20-remotesensing-11-01742">
        <label>20.</label>
        <element-citation publication-type="book">
          <person-group person-group-type="author">
            <name>
              <surname>Mueller</surname>
              <given-names>J.L.</given-names>
            </name>
            <name>
              <surname>Fargion</surname>
              <given-names>G.S.</given-names>
            </name>
            <name>
              <surname>McClain</surname>
              <given-names>C.R.</given-names>
            </name>
          </person-group>
          <source>Ocean Optics Protocols for Satellite Ocean Color Sensor Validation</source>
          <comment>Technical Memorandum TM-2003-21621/Revision 5</comment>
          <publisher-name>NASA Goddard Space Flight Space Center</publisher-name>
          <publisher-loc>Greenbelt, MD, USA</publisher-loc>
          <year>2004</year>
        </element-citation>
      </ref>
      <ref id="B21-remotesensing-11-01742">
        <label>21.</label>
        <element-citation publication-type="book">
          <person-group person-group-type="author">
            <name>
              <surname>Zibordi</surname>
              <given-names>G.</given-names>
            </name>
            <name>
              <surname>Voss</surname>
              <given-names>K.J.</given-names>
            </name>
          </person-group>
          <source>In situ optical radiometry in the visible and near infrared. In Optical Radiometry for Ocean Climate Measurements</source>
          <person-group person-group-type="editor">
            <name>
              <surname>Zibordi</surname>
              <given-names>G.</given-names>
            </name>
            <name>
              <surname>Donlon</surname>
              <given-names>C.</given-names>
            </name>
            <name>
              <surname>Parr</surname>
              <given-names>A.C.</given-names>
            </name>
          </person-group>
          <year>2014</year>
          <fpage>248</fpage>
          <lpage>305</lpage>
        </element-citation>
      </ref>
      <ref id="B22-remotesensing-11-01742">
        <label>22.</label>
        <element-citation publication-type="book">
          <person-group person-group-type="author">
            <name>
              <surname>Zibordi</surname>
              <given-names>G.</given-names>
            </name>
            <name>
              <surname>Voss</surname>
              <given-names>K.</given-names>
            </name>
          </person-group>
          <source>Protocols for Satellite Ocean Color Data Validation: In situ Optical Radiometry</source>
          <publisher-name>IOCCG Protocols Document; IOCCG</publisher-name>
          <publisher-loc>Dartmouth, Canada</publisher-loc>
          <year>2019</year>
        </element-citation>
      </ref>
      <ref id="B23-remotesensing-11-01742">
        <label>23.</label>
        <element-citation publication-type="journal">
          <person-group person-group-type="author">
            <name>
              <surname>Vabson</surname>
              <given-names>V.</given-names>
            </name>
            <name>
              <surname>Kuusk</surname>
              <given-names>J.</given-names>
            </name>
            <name>
              <surname>Ansko</surname>
              <given-names>I.</given-names>
            </name>
            <name>
              <surname>Vendt</surname>
              <given-names>R.</given-names>
            </name>
            <name>
              <surname>Alikas</surname>
              <given-names>K.</given-names>
            </name>
            <name>
              <surname>Ruddick</surname>
              <given-names>K.</given-names>
            </name>
            <name>
              <surname>Ansper</surname>
              <given-names>A.</given-names>
            </name>
            <name>
              <surname>Bresciani</surname>
              <given-names>M.</given-names>
            </name>
            <name>
              <surname>Burmester</surname>
              <given-names>H.</given-names>
            </name>
            <name>
              <surname>Costa</surname>
              <given-names>M.</given-names>
            </name>
            <etal/>
          </person-group>
          <article-title>Laboratory intercomparison of radiometers used for satellite validation in the 400&#x2013;900 nm range</article-title>
          <source>Remote Sens.</source>
          <year>2019</year>
          <volume>11</volume>
          <elocation-id>1101</elocation-id>
          <pub-id pub-id-type="doi">10.3390/rs11091101</pub-id>
        </element-citation>
      </ref>
      <ref id="B24-remotesensing-11-01742">
        <label>24.</label>
        <element-citation publication-type="journal">
          <person-group person-group-type="author">
            <name>
              <surname>Vabson</surname>
              <given-names>V.</given-names>
            </name>
            <name>
              <surname>Kuusk</surname>
              <given-names>J.</given-names>
            </name>
            <name>
              <surname>Ansko</surname>
              <given-names>I.</given-names>
            </name>
            <name>
              <surname>Vendt</surname>
              <given-names>R.</given-names>
            </name>
            <name>
              <surname>Alikas</surname>
              <given-names>K.</given-names>
            </name>
            <name>
              <surname>Ruddick</surname>
              <given-names>K.</given-names>
            </name>
            <name>
              <surname>Ansper</surname>
              <given-names>A.</given-names>
            </name>
            <name>
              <surname>Bresciani</surname>
              <given-names>M.</given-names>
            </name>
            <name>
              <surname>Burmester</surname>
              <given-names>H.</given-names>
            </name>
            <name>
              <surname>Costa</surname>
              <given-names>M.</given-names>
            </name>
            <etal/>
          </person-group>
          <article-title>Field intercomparison of radiometers used for satellite validation in the 400&#x2013;900 nm range</article-title>
          <source>Remote Sens.</source>
          <year>2019</year>
          <volume>11</volume>
          <elocation-id>1129</elocation-id>
          <pub-id pub-id-type="doi">10.3390/rs11091129</pub-id>
        </element-citation>
      </ref>
      <ref id="B25-remotesensing-11-01742">
        <label>25.</label>
        <element-citation publication-type="journal">
          <person-group person-group-type="author">
            <name>
              <surname>Ruddick</surname>
              <given-names>K.</given-names>
            </name>
            <name>
              <surname>De Cauwer</surname>
              <given-names>V.</given-names>
            </name>
            <name>
              <surname>Park</surname>
              <given-names>Y.</given-names>
            </name>
            <name>
              <surname>Moore</surname>
              <given-names>G.</given-names>
            </name>
          </person-group>
          <article-title>Seaborne measurements of near infrared water-leaving reflectance: The similarity spectrum for turbid waters</article-title>
          <source>Limnol. Oceanogr.</source>
          <year>2006</year>
          <volume>51</volume>
          <fpage>1167</fpage>
          <lpage>1179</lpage>
          <pub-id pub-id-type="doi">10.4319/lo.2006.51.2.1167</pub-id>
        </element-citation>
      </ref>
      <ref id="B26-remotesensing-11-01742">
        <label>26.</label>
        <element-citation publication-type="journal">
          <person-group person-group-type="author">
            <name>
              <surname>Zibordi</surname>
              <given-names>G.</given-names>
            </name>
            <name>
              <surname>Holben</surname>
              <given-names>B.</given-names>
            </name>
            <name>
              <surname>Slutsker</surname>
              <given-names>I.</given-names>
            </name>
            <name>
              <surname>Giles</surname>
              <given-names>D.</given-names>
            </name>
            <name>
              <surname>D&#x2019;Alimonte</surname>
              <given-names>D.</given-names>
            </name>
            <name>
              <surname>M&#xE9;lin</surname>
              <given-names>F.</given-names>
            </name>
            <name>
              <surname>Berthon</surname>
              <given-names>J.-F.</given-names>
            </name>
            <name>
              <surname>Vandemark</surname>
              <given-names>D.</given-names>
            </name>
            <name>
              <surname>Feng</surname>
              <given-names>H.</given-names>
            </name>
            <name>
              <surname>Schuster</surname>
              <given-names>G.</given-names>
            </name>
            <etal/>
          </person-group>
          <article-title>AERONET-OC: A network for the validation of ocean color primary product</article-title>
          <source>J. Atmospheric Ocean. Technol.</source>
          <year>2009</year>
          <volume>26</volume>
          <fpage>1634</fpage>
          <lpage>1651</lpage>
          <pub-id pub-id-type="doi">10.1175/2009JTECHO654.1</pub-id>
        </element-citation>
      </ref>
      <ref id="B27-remotesensing-11-01742">
        <label>27.</label>
        <element-citation publication-type="book">
          <person-group person-group-type="author">
            <name>
              <surname>Claustre</surname>
              <given-names>H.</given-names>
            </name>
            <name>
              <surname>Bernard</surname>
              <given-names>S.</given-names>
            </name>
            <name>
              <surname>Berthon</surname>
              <given-names>J.-F.</given-names>
            </name>
            <name>
              <surname>Bishop</surname>
              <given-names>J.</given-names>
            </name>
            <name>
              <surname>Boss</surname>
              <given-names>E.</given-names>
            </name>
            <name>
              <surname>Coaranoan</surname>
              <given-names>C.</given-names>
            </name>
            <name>
              <surname>D&#x2019;Ortenzio</surname>
              <given-names>F.</given-names>
            </name>
            <name>
              <surname>Johnson</surname>
              <given-names>K.</given-names>
            </name>
            <name>
              <surname>Lotliker</surname>
              <given-names>A.</given-names>
            </name>
            <name>
              <surname>Ulloa</surname>
              <given-names>O.</given-names>
            </name>
          </person-group>
          <source>Bio-Optical Sensors on Argo Floats</source>
          <comment>IOCCG Report</comment>
          <publisher-name>IOCCG</publisher-name>
          <publisher-loc>Dartmouth, NS, Canada</publisher-loc>
          <year>2011</year>
        </element-citation>
      </ref>
      <ref id="B28-remotesensing-11-01742">
        <label>28.</label>
        <element-citation publication-type="journal">
          <person-group person-group-type="author">
            <name>
              <surname>Mekaoui</surname>
              <given-names>S.</given-names>
            </name>
            <name>
              <surname>Zibordi</surname>
              <given-names>G.</given-names>
            </name>
          </person-group>
          <article-title>Cosine error for a class of hyperspectral irradiance sensors</article-title>
          <source>Metrologia</source>
          <year>2013</year>
          <volume>50</volume>
          <fpage>187</fpage>
          <lpage>199</lpage>
          <pub-id pub-id-type="doi">10.1088/0026-1394/50/3/187</pub-id>
        </element-citation>
      </ref>
      <ref id="B29-remotesensing-11-01742">
        <label>29.</label>
        <element-citation publication-type="book">
          <person-group person-group-type="author">
            <name>
              <surname>Hlaing</surname>
              <given-names>S.</given-names>
            </name>
            <name>
              <surname>Harmel</surname>
              <given-names>T.</given-names>
            </name>
            <name>
              <surname>Ibrahim</surname>
              <given-names>A.</given-names>
            </name>
            <name>
              <surname>Ioannou</surname>
              <given-names>I.</given-names>
            </name>
            <name>
              <surname>Tonizzo</surname>
              <given-names>A.</given-names>
            </name>
            <name>
              <surname>Gilerson</surname>
              <given-names>A.</given-names>
            </name>
            <name>
              <surname>Ahmed</surname>
              <given-names>S.</given-names>
            </name>
          </person-group>
          <article-title>Validation of ocean color satellite sensors using coastal observational platform in Long Island Sound</article-title>
          <source>Remote Sensing of the Ocean, Sea Ice, and Large Water Regions 2010</source>
          <publisher-name>International Society for Optics and Photonics</publisher-name>
          <publisher-loc>Bellingham, WA, USA</publisher-loc>
          <year>2010</year>
          <fpage>782504-1</fpage>
          <lpage>782504-8</lpage>
        </element-citation>
      </ref>
      <ref id="B30-remotesensing-11-01742">
        <label>30.</label>
        <element-citation publication-type="journal">
          <person-group person-group-type="author">
            <name>
              <surname>Brando</surname>
              <given-names>V.E.</given-names>
            </name>
            <name>
              <surname>Lovell</surname>
              <given-names>J.L.</given-names>
            </name>
            <name>
              <surname>King</surname>
              <given-names>E.A.</given-names>
            </name>
            <name>
              <surname>Boadle</surname>
              <given-names>D.</given-names>
            </name>
            <name>
              <surname>Scott</surname>
              <given-names>R.</given-names>
            </name>
            <name>
              <surname>Schroeder</surname>
              <given-names>T.</given-names>
            </name>
          </person-group>
          <article-title>The potential of autonomous ship-borne hyperspectral radiometers for the validation of ocean color radiometry data</article-title>
          <source>Remote Sens.</source>
          <year>2016</year>
          <volume>8</volume>
          <elocation-id>150</elocation-id>
          <pub-id pub-id-type="doi">10.3390/rs8020150</pub-id>
        </element-citation>
      </ref>
      <ref id="B31-remotesensing-11-01742">
        <label>31.</label>
        <element-citation publication-type="thesis">
          <person-group person-group-type="author">
            <name>
              <surname>Slivkoff</surname>
              <given-names>M.M.</given-names>
            </name>
          </person-group>
          <article-title>Ocean Colour Remote Sensing of the Great Barrier Reef waters</article-title>
          <source>PhD Thesis</source>
          <publisher-name>Curtin University</publisher-name>
          <publisher-loc>Bentley, Australia</publisher-loc>
          <year>2014</year>
        </element-citation>
      </ref>
      <ref id="B32-remotesensing-11-01742">
        <label>32.</label>
        <element-citation publication-type="journal">
          <person-group person-group-type="author">
            <name>
              <surname>Antoine</surname>
              <given-names>D.</given-names>
            </name>
            <name>
              <surname>Guevel</surname>
              <given-names>P.</given-names>
            </name>
            <name>
              <surname>Dest&#xE9;</surname>
              <given-names>J.-F.</given-names>
            </name>
            <name>
              <surname>B&#xE9;cu</surname>
              <given-names>G.</given-names>
            </name>
            <name>
              <surname>Louis</surname>
              <given-names>F.</given-names>
            </name>
            <name>
              <surname>Scott</surname>
              <given-names>A.J.</given-names>
            </name>
            <name>
              <surname>Bardey</surname>
              <given-names>P.</given-names>
            </name>
          </person-group>
          <article-title>The &#x201C;BOUSSOLE&#x201D; buoy-a new transparent-to-swell taut mooring dedicated to marine optics: Design, tests, and performance at sea</article-title>
          <source>J. Atmospheric Ocean. Technol.</source>
          <year>2008</year>
          <volume>25</volume>
          <fpage>968</fpage>
          <lpage>989</lpage>
          <pub-id pub-id-type="doi">10.1175/2007JTECHO563.1</pub-id>
        </element-citation>
      </ref>
      <ref id="B33-remotesensing-11-01742">
        <label>33.</label>
        <element-citation publication-type="journal">
          <person-group person-group-type="author">
            <name>
              <surname>Voss</surname>
              <given-names>K.J.</given-names>
            </name>
            <name>
              <surname>Chapin</surname>
              <given-names>A.L.</given-names>
            </name>
          </person-group>
          <article-title>Upwelling radiance distribution camera system, NURADS</article-title>
          <source>Opt. Express</source>
          <year>2005</year>
          <volume>13</volume>
          <fpage>4250</fpage>
          <pub-id pub-id-type="doi">10.1364/OPEX.13.004250</pub-id>
        </element-citation>
      </ref>
      <ref id="B34-remotesensing-11-01742">
        <label>34.</label>
        <element-citation publication-type="journal">
          <person-group person-group-type="author">
            <name>
              <surname>Vansteenwegen</surname>
              <given-names>D.</given-names>
            </name>
            <name>
              <surname>Ruddick</surname>
              <given-names>K.</given-names>
            </name>
            <name>
              <surname>Cattrijsse</surname>
              <given-names>A.</given-names>
            </name>
            <name>
              <surname>Vanhellemont</surname>
              <given-names>Q.</given-names>
            </name>
            <name>
              <surname>Beck</surname>
              <given-names>M.</given-names>
            </name>
          </person-group>
          <article-title>The pan-and-tilt hyperspectral radiometer system (PANTHYR) for autonomous satellite validation measurements &#x2013; prototype design and testing</article-title>
          <source>Remote Sens.</source>
          <year>2019</year>
          <volume>11</volume>
          <elocation-id>1360</elocation-id>
          <pub-id pub-id-type="doi">10.3390/rs11111360</pub-id>
        </element-citation>
      </ref>
      <ref id="B35-remotesensing-11-01742">
        <label>35.</label>
        <element-citation publication-type="book">
          <person-group person-group-type="author">
            <name>
              <surname>Hooker</surname>
              <given-names>S.B.</given-names>
            </name>
          </person-group>
          <article-title>The telescopic mount for advanced solar technologies (T-MAST)</article-title>
          <source>Advances in Measuring the Apparent Optical Properties (AOPs) of Optically Complex Waters</source>
          <publisher-name>NASA/TM</publisher-name>
          <publisher-name>NASA Goddard Space Flight Space Center</publisher-name>
          <publisher-loc>Greenbelt, MD, USA</publisher-loc>
          <year>2010</year>
          <volume>Volume 215856</volume>
        </element-citation>
      </ref>
      <ref id="B36-remotesensing-11-01742">
        <label>36.</label>
        <element-citation publication-type="journal">
          <person-group person-group-type="author">
            <name>
              <surname>Vaskuri</surname>
              <given-names>A.</given-names>
            </name>
            <name>
              <surname>Greenwell</surname>
              <given-names>C.</given-names>
            </name>
            <name>
              <surname>Hessey</surname>
              <given-names>I.</given-names>
            </name>
            <name>
              <surname>Tompkins</surname>
              <given-names>J.</given-names>
            </name>
            <name>
              <surname>Woolliams</surname>
              <given-names>E.</given-names>
            </name>
          </person-group>
          <article-title>Contamination and UV ageing of diffuser targets used in satellite inflight and ground reference test site calibrations</article-title>
          <source>J. Phys. Conf. Ser.</source>
          <year>2018</year>
          <volume>972</volume>
          <fpage>012001</fpage>
          <pub-id pub-id-type="doi">10.1088/1742-6596/972/1/012001</pub-id>
        </element-citation>
      </ref>
      <ref id="B37-remotesensing-11-01742">
        <label>37.</label>
        <element-citation publication-type="journal">
          <person-group person-group-type="author">
            <name>
              <surname>Hooker</surname>
              <given-names>S.B.</given-names>
            </name>
            <name>
              <surname>Maritorena</surname>
              <given-names>S.</given-names>
            </name>
          </person-group>
          <article-title>An evaluation of oceanographic radiometers and deployment methodologies</article-title>
          <source>J. Atmospheric Ocean. Technol.</source>
          <year>2000</year>
          <volume>17</volume>
          <fpage>811</fpage>
          <lpage>830</lpage>
          <pub-id pub-id-type="doi">10.1175/1520-0426(2000)017&lt;0811:AEOORA&gt;2.0.CO;2</pub-id>
        </element-citation>
      </ref>
      <ref id="B38-remotesensing-11-01742">
        <label>38.</label>
        <element-citation publication-type="journal">
          <person-group person-group-type="author">
            <name>
              <surname>Kuusk</surname>
              <given-names>J.</given-names>
            </name>
            <name>
              <surname>Kuusk</surname>
              <given-names>A.</given-names>
            </name>
          </person-group>
          <article-title>Hyperspectral radiometer for automated measurement of global and diffuse sky irradiance</article-title>
          <source>J. Quant. Spectrosc. Radiat. Transf.</source>
          <year>2018</year>
          <volume>204</volume>
          <fpage>272</fpage>
          <lpage>280</lpage>
          <pub-id pub-id-type="doi">10.1016/j.jqsrt.2017.09.028</pub-id>
        </element-citation>
      </ref>
      <ref id="B39-remotesensing-11-01742">
        <label>39.</label>
        <element-citation publication-type="journal">
          <person-group person-group-type="author">
            <name>
              <surname>Gregg</surname>
              <given-names>W.W.</given-names>
            </name>
            <name>
              <surname>Carder</surname>
              <given-names>K.L.</given-names>
            </name>
          </person-group>
          <article-title>A simple spectral solar irradiance model for cloudless maritime atmospheres</article-title>
          <source>Limnol. Oceanogr.</source>
          <year>1990</year>
          <volume>35</volume>
          <fpage>1657</fpage>
          <lpage>1675</lpage>
          <pub-id pub-id-type="doi">10.4319/lo.1990.35.8.1657</pub-id>
        </element-citation>
      </ref>
      <ref id="B40-remotesensing-11-01742">
        <label>40.</label>
        <element-citation publication-type="journal">
          <person-group person-group-type="author">
            <name>
              <surname>Kalisch</surname>
              <given-names>J.</given-names>
            </name>
            <name>
              <surname>Macke</surname>
              <given-names>A.</given-names>
            </name>
          </person-group>
          <article-title>Estimation of the total cloud cover with high temporal resolution and parametrization of short-term fluctuations of sea surface insolation</article-title>
          <source>Meteorol. Z.</source>
          <year>2008</year>
          <volume>17</volume>
          <fpage>603</fpage>
          <lpage>611</lpage>
          <pub-id pub-id-type="doi">10.1127/0941-2948/2008/0321</pub-id>
        </element-citation>
      </ref>
      <ref id="B41-remotesensing-11-01742">
        <label>41.</label>
        <element-citation publication-type="journal">
          <person-group person-group-type="author">
            <name>
              <surname>Batlles</surname>
              <given-names>F.J.</given-names>
            </name>
            <name>
              <surname>Olmo</surname>
              <given-names>F.J.</given-names>
            </name>
            <name>
              <surname>Alados-Arboledas</surname>
              <given-names>L.</given-names>
            </name>
          </person-group>
          <article-title>On shadowband correction methods for diffuse irradiance measurements</article-title>
          <source>Sol. Energy</source>
          <year>1995</year>
          <volume>54</volume>
          <fpage>105</fpage>
          <lpage>114</lpage>
          <pub-id pub-id-type="doi">10.1016/0038-092X(94)00115-T</pub-id>
        </element-citation>
      </ref>
      <ref id="B42-remotesensing-11-01742">
        <label>42.</label>
        <element-citation publication-type="journal">
          <person-group person-group-type="author">
            <name>
              <surname>Castagna</surname>
              <given-names>A.</given-names>
            </name>
            <name>
              <surname>Johnson</surname>
              <given-names>B.C.</given-names>
            </name>
            <name>
              <surname>Voss</surname>
              <given-names>K.</given-names>
            </name>
            <name>
              <surname>Dierssen</surname>
              <given-names>H.M.</given-names>
            </name>
            <name>
              <surname>Patrick</surname>
              <given-names>H.</given-names>
            </name>
            <name>
              <surname>Germer</surname>
              <given-names>T.</given-names>
            </name>
            <name>
              <surname>Sabbe</surname>
              <given-names>K.</given-names>
            </name>
            <name>
              <surname>Vyverman</surname>
              <given-names>W.</given-names>
            </name>
          </person-group>
          <article-title>Uncertainty in global downwelling plane irradiance estimates from sintered polytetrafluoroethylene plaque radiance measurements</article-title>
          <source>Appl. Opt.</source>
          <year>2019</year>
          <volume>58</volume>
          <fpage>4497</fpage>
          <lpage>4511</lpage>
          <pub-id pub-id-type="doi">10.1364/AO.58.004497</pub-id>
          <pub-id pub-id-type="pmid">31251264</pub-id>
        </element-citation>
      </ref>
      <ref id="B43-remotesensing-11-01742">
        <label>43.</label>
        <element-citation publication-type="journal">
          <person-group person-group-type="author">
            <name>
              <surname>Early</surname>
              <given-names>E.A.</given-names>
            </name>
            <name>
              <surname>Barnes</surname>
              <given-names>P.Y.</given-names>
            </name>
            <name>
              <surname>Johnson</surname>
              <given-names>B.C.</given-names>
            </name>
            <name>
              <surname>Butler</surname>
              <given-names>J.J.</given-names>
            </name>
            <name>
              <surname>Bruegge</surname>
              <given-names>C.J.</given-names>
            </name>
            <name>
              <surname>Biggar</surname>
              <given-names>S.F.</given-names>
            </name>
            <name>
              <surname>Spyak</surname>
              <given-names>P.R.</given-names>
            </name>
            <name>
              <surname>Pavlov</surname>
              <given-names>M.M.</given-names>
            </name>
          </person-group>
          <article-title>Bidirectional Reflectance Round-Robin in Support of the Earth Observing System Program</article-title>
          <source>J. Atmos. Ocean. Technol.</source>
          <year>2000</year>
          <volume>17</volume>
          <fpage>1077</fpage>
          <lpage>1091</lpage>
          <pub-id pub-id-type="doi">10.1175/1520-0426(2000)017&lt;1077:BRRRIS&gt;2.0.CO;2</pub-id>
        </element-citation>
      </ref>
      <ref id="B44-remotesensing-11-01742">
        <label>44.</label>
        <element-citation publication-type="journal">
          <person-group person-group-type="author">
            <name>
              <surname>Niemi</surname>
              <given-names>K.</given-names>
            </name>
            <name>
              <surname>Mets&#xE4;m&#xE4;ki</surname>
              <given-names>S.</given-names>
            </name>
            <name>
              <surname>Pulliainen</surname>
              <given-names>J.</given-names>
            </name>
            <name>
              <surname>Suokanerva</surname>
              <given-names>H.</given-names>
            </name>
            <name>
              <surname>B&#xF6;ttcher</surname>
              <given-names>K.</given-names>
            </name>
            <name>
              <surname>Lepp&#xE4;ranta</surname>
              <given-names>M.</given-names>
            </name>
            <name>
              <surname>Pellikka</surname>
              <given-names>P.</given-names>
            </name>
          </person-group>
          <article-title>The behaviour of mast-borne spectra in a snow-covered boreal forest</article-title>
          <source>Remote Sens. Environ.</source>
          <year>2012</year>
          <volume>124</volume>
          <fpage>551</fpage>
          <lpage>563</lpage>
          <pub-id pub-id-type="doi">10.1016/j.rse.2012.06.008</pub-id>
        </element-citation>
      </ref>
      <ref id="B45-remotesensing-11-01742">
        <label>45.</label>
        <element-citation publication-type="journal">
          <person-group person-group-type="author">
            <name>
              <surname>Leeuw</surname>
              <given-names>T.</given-names>
            </name>
            <name>
              <surname>Boss</surname>
              <given-names>E.</given-names>
            </name>
          </person-group>
          <article-title>The hydrocolor app: above water measurements of remote sensing reflectance and turbidity using a smartphone camera</article-title>
          <source>Sensors</source>
          <year>2018</year>
          <volume>18</volume>
          <elocation-id>256</elocation-id>
          <pub-id pub-id-type="doi">10.3390/s18010256</pub-id>
        </element-citation>
      </ref>
      <ref id="B46-remotesensing-11-01742">
        <label>46.</label>
        <element-citation publication-type="gov">
          <person-group person-group-type="author">
            <name>
              <surname>Mueller</surname>
              <given-names>J.L.</given-names>
            </name>
            <name>
              <surname>Davis</surname>
              <given-names>C.</given-names>
            </name>
            <name>
              <surname>Arnone</surname>
              <given-names>R.</given-names>
            </name>
            <name>
              <surname>Frouin</surname>
              <given-names>R.</given-names>
            </name>
            <name>
              <surname>Carder</surname>
              <given-names>K.</given-names>
            </name>
            <name>
              <surname>Lee</surname>
              <given-names>Z.P.</given-names>
            </name>
            <name>
              <surname>Steward</surname>
              <given-names>R.G.</given-names>
            </name>
            <name>
              <surname>Hooker</surname>
              <given-names>S.</given-names>
            </name>
            <name>
              <surname>Mobley</surname>
              <given-names>C.D.</given-names>
            </name>
            <name>
              <surname>McLean</surname>
              <given-names>S.</given-names>
            </name>
          </person-group>
          <article-title>Above-water radiance and remote sensing reflectance measurements and analysis protocols</article-title>
          <source>Ocean Optics Protocols for Satellite Ocean Color Sensor Validation Revision 4</source>
          <publisher-name>National Aeronautical and Space Administration</publisher-name>
          <publisher-loc>Greenbelt, MD, USA</publisher-loc>
          <year>2003</year>
          <volume>Volume III</volume>
          <comment>Chapter 3</comment>
          <fpage>21</fpage>
          <lpage>31</lpage>
        </element-citation>
      </ref>
      <ref id="B47-remotesensing-11-01742">
        <label>47.</label>
        <element-citation publication-type="journal">
          <person-group person-group-type="author">
            <name>
              <surname>Salim</surname>
              <given-names>S.G.R.</given-names>
            </name>
            <name>
              <surname>Fox</surname>
              <given-names>N.P.</given-names>
            </name>
            <name>
              <surname>Theocharous</surname>
              <given-names>E.</given-names>
            </name>
            <name>
              <surname>Sun</surname>
              <given-names>T.</given-names>
            </name>
            <name>
              <surname>Grattan</surname>
              <given-names>K.T.V.</given-names>
            </name>
          </person-group>
          <article-title>Temperature and nonlinearity corrections for a photodiode array spectrometer used in the field</article-title>
          <source>Appl. Opt.</source>
          <year>2011</year>
          <volume>50</volume>
          <fpage>866</fpage>
          <lpage>875</lpage>
          <pub-id pub-id-type="doi">10.1364/AO.50.000866</pub-id>
        </element-citation>
      </ref>
      <ref id="B48-remotesensing-11-01742">
        <label>48.</label>
        <element-citation publication-type="journal">
          <person-group person-group-type="author">
            <name>
              <surname>Yoon</surname>
              <given-names>H.W.</given-names>
            </name>
            <name>
              <surname>Butler</surname>
              <given-names>J.J.</given-names>
            </name>
            <name>
              <surname>Larason</surname>
              <given-names>T.C.</given-names>
            </name>
            <name>
              <surname>Eppeldauer</surname>
              <given-names>G.P.</given-names>
            </name>
          </person-group>
          <article-title>Linearity of InGaAs photodiodes</article-title>
          <source>Metrologia</source>
          <year>2003</year>
          <volume>40</volume>
          <fpage>S154</fpage>
          <lpage>S158</lpage>
          <pub-id pub-id-type="doi">10.1088/0026-1394/40/1/335</pub-id>
        </element-citation>
      </ref>
      <ref id="B49-remotesensing-11-01742">
        <label>49.</label>
        <element-citation publication-type="journal">
          <person-group person-group-type="author">
            <name>
              <surname>Mobley</surname>
              <given-names>C.D.</given-names>
            </name>
          </person-group>
          <article-title>Estimation of the remote-sensing reflectance from above-surface measurements</article-title>
          <source>Appl. Opt.</source>
          <year>1999</year>
          <volume>38</volume>
          <fpage>7442</fpage>
          <lpage>7455</lpage>
          <pub-id pub-id-type="doi">10.1364/AO.38.007442</pub-id>
          <pub-id pub-id-type="pmid">18324298</pub-id>
        </element-citation>
      </ref>
      <ref id="B50-remotesensing-11-01742">
        <label>50.</label>
        <element-citation publication-type="journal">
          <person-group person-group-type="author">
            <name>
              <surname>Doxaran</surname>
              <given-names>D.</given-names>
            </name>
            <name>
              <surname>Cherukuru</surname>
              <given-names>N.C.</given-names>
            </name>
            <name>
              <surname>Lavender</surname>
              <given-names>S.J.</given-names>
            </name>
            <name>
              <surname>Moore</surname>
              <given-names>G.F.</given-names>
            </name>
          </person-group>
          <article-title>Use of a Spectralon panel to measure the downwelling irradiance signal: case studies and recommendations</article-title>
          <source>Appl. Opt.</source>
          <year>2004</year>
          <volume>43</volume>
          <fpage>5981</fpage>
          <pub-id pub-id-type="doi">10.1364/AO.43.005981</pub-id>
        </element-citation>
      </ref>
      <ref id="B51-remotesensing-11-01742">
        <label>51.</label>
        <element-citation publication-type="book">
          <person-group person-group-type="author">
            <name>
              <surname>Behnert</surname>
              <given-names>I.D.</given-names>
            </name>
            <name>
              <surname>Deadman</surname>
              <given-names>A.J.</given-names>
            </name>
            <name>
              <surname>Fox</surname>
              <given-names>N.P.</given-names>
            </name>
            <name>
              <surname>Harris</surname>
              <given-names>P.M.</given-names>
            </name>
            <name>
              <surname>G&#xFC;rol</surname>
              <given-names>S.</given-names>
            </name>
            <name>
              <surname>&#xD6;zen</surname>
              <given-names>H.</given-names>
            </name>
            <name>
              <surname>Bachmann</surname>
              <given-names>M.</given-names>
            </name>
            <name>
              <surname>Boucher</surname>
              <given-names>Y.</given-names>
            </name>
            <name>
              <surname>Lach&#xE9;rade</surname>
              <given-names>S.</given-names>
            </name>
          </person-group>
          <source>Measurement Report CEOS WGCV Pilot Comparison of Techniques and Instruments Used for the Vicarious Calibration of Land Surface Imaging through a Ground Reference Standard Test Site 2009</source>
          <comment>NPL Report OP5</comment>
          <publisher-name>National Physical Laboratory</publisher-name>
          <publisher-loc>Teddington, UK</publisher-loc>
          <year>2010</year>
        </element-citation>
      </ref>
      <ref id="B52-remotesensing-11-01742">
        <label>52.</label>
        <element-citation publication-type="journal">
          <person-group person-group-type="author">
            <name>
              <surname>Stiegman</surname>
              <given-names>A.E.</given-names>
            </name>
            <name>
              <surname>Bruegge</surname>
              <given-names>C.J.</given-names>
            </name>
            <name>
              <surname>Springsteen</surname>
              <given-names>A.W.</given-names>
            </name>
          </person-group>
          <article-title>Ultraviolet stability and contamination analysis of Spectralon diffuse reflectance material</article-title>
          <source>Opt. Eng.</source>
          <year>1993</year>
          <volume>32</volume>
          <fpage>799</fpage>
          <lpage>804</lpage>
          <pub-id pub-id-type="doi">10.1117/12.132374</pub-id>
        </element-citation>
      </ref>
      <ref id="B53-remotesensing-11-01742">
        <label>53.</label>
        <element-citation publication-type="journal">
          <person-group person-group-type="author">
            <name>
              <surname>Georgiev</surname>
              <given-names>G.T.</given-names>
            </name>
            <name>
              <surname>Butler</surname>
              <given-names>J.J.</given-names>
            </name>
          </person-group>
          <article-title>Long-term calibration monitoring of Spectralon diffusers BRDF in the air-ultraviolet</article-title>
          <source>Appl. Opt.</source>
          <year>2007</year>
          <volume>46</volume>
          <fpage>7892</fpage>
          <lpage>7899</lpage>
          <pub-id pub-id-type="doi">10.1364/AO.46.007892</pub-id>
          <pub-id pub-id-type="pmid">17994141</pub-id>
        </element-citation>
      </ref>
      <ref id="B54-remotesensing-11-01742">
        <label>54.</label>
        <element-citation publication-type="book">
          <person-group person-group-type="author">
            <name>
              <surname>Georgi</surname>
              <given-names>G.T.</given-names>
            </name>
            <name>
              <surname>James</surname>
              <given-names>J.</given-names>
            </name>
          </person-group>
          <source>Butler BRDF Study of Gray-Scale Spectralon</source>
          <comment>SPIE Proceedings 7081</comment>
          <publisher-name>SPIE</publisher-name>
          <publisher-loc>Bellingham, WA, USA</publisher-loc>
          <year>2008</year>
          <fpage>9</fpage>
        </element-citation>
      </ref>
      <ref id="B55-remotesensing-11-01742">
        <label>55.</label>
        <element-citation publication-type="book">
          <person-group person-group-type="author">
            <name>
              <surname>Georgiev</surname>
              <given-names>G.T.</given-names>
            </name>
            <name>
              <surname>Butler</surname>
              <given-names>J.J.</given-names>
            </name>
          </person-group>
          <source>The Effect of Incident Light Polarization on Spectralon BRDF Measurements</source>
          <comment>SPIE Proceedings 5570</comment>
          <publisher-name>SPIE</publisher-name>
          <publisher-loc>Bellingham, WA, USA</publisher-loc>
          <year>2004</year>
          <fpage>492</fpage>
        </element-citation>
      </ref>
      <ref id="B56-remotesensing-11-01742">
        <label>56.</label>
        <element-citation publication-type="journal">
          <person-group person-group-type="author">
            <name>
              <surname>Germer</surname>
              <given-names>T.A.</given-names>
            </name>
          </person-group>
          <article-title>Full four-dimensional and reciprocal Mueller matrix bidirectional reflectance distribution function of sintered polytetrafluoroethylene</article-title>
          <source>Appl. Opt.</source>
          <year>2017</year>
          <volume>56</volume>
          <fpage>9333</fpage>
          <lpage>9340</lpage>
          <pub-id pub-id-type="doi">10.1364/AO.56.009333</pub-id>
        </element-citation>
      </ref>
      <ref id="B57-remotesensing-11-01742">
        <label>57.</label>
        <element-citation publication-type="journal">
          <person-group person-group-type="author">
            <name>
              <surname>Deschamps</surname>
              <given-names>P.-Y.</given-names>
            </name>
            <name>
              <surname>Fougnie</surname>
              <given-names>B.</given-names>
            </name>
            <name>
              <surname>Frouin</surname>
              <given-names>R.</given-names>
            </name>
            <name>
              <surname>Lecomte</surname>
              <given-names>P.</given-names>
            </name>
            <name>
              <surname>Verwaerde</surname>
              <given-names>C.</given-names>
            </name>
          </person-group>
          <article-title>SIMBAD: A field radiometer for satellite ocean color validation</article-title>
          <source>Appl. Opt.</source>
          <year>2004</year>
          <volume>43</volume>
          <fpage>4055</fpage>
          <lpage>4069</lpage>
          <pub-id pub-id-type="doi">10.1364/AO.43.004055</pub-id>
        </element-citation>
      </ref>
      <ref id="B58-remotesensing-11-01742">
        <label>58.</label>
        <element-citation publication-type="journal">
          <person-group person-group-type="author">
            <name>
              <surname>Holben</surname>
              <given-names>B.</given-names>
            </name>
            <name>
              <surname>Eck</surname>
              <given-names>T.F.</given-names>
            </name>
            <name>
              <surname>Slutsker</surname>
              <given-names>I.</given-names>
            </name>
            <name>
              <surname>Tanre</surname>
              <given-names>D.</given-names>
            </name>
            <name>
              <surname>Buis</surname>
              <given-names>J.P.</given-names>
            </name>
            <name>
              <surname>Setzer</surname>
              <given-names>A.</given-names>
            </name>
            <name>
              <surname>Vermote</surname>
              <given-names>E.</given-names>
            </name>
            <name>
              <surname>Reagan</surname>
              <given-names>J.A.</given-names>
            </name>
            <name>
              <surname>Kaufman</surname>
              <given-names>Y.J.</given-names>
            </name>
            <name>
              <surname>Nakajima</surname>
              <given-names>T.</given-names>
            </name>
            <etal/>
          </person-group>
          <article-title>AERONET&#x2014;A federated instrument network and data archive for aerosol characterization</article-title>
          <source>Remote Sens. Environ.</source>
          <year>1998</year>
          <volume>66</volume>
          <fpage>1</fpage>
          <lpage>16</lpage>
          <pub-id pub-id-type="doi">10.1016/S0034-4257(98)00031-5</pub-id>
        </element-citation>
      </ref>
      <ref id="B59-remotesensing-11-01742">
        <label>59.</label>
        <element-citation publication-type="journal">
          <person-group person-group-type="author">
            <name>
              <surname>Segal-Rosenheimer</surname>
              <given-names>M.</given-names>
            </name>
            <name>
              <surname>Russell</surname>
              <given-names>P.B.</given-names>
            </name>
            <name>
              <surname>Schmid</surname>
              <given-names>B.</given-names>
            </name>
            <name>
              <surname>Redemann</surname>
              <given-names>J.</given-names>
            </name>
            <name>
              <surname>Livingston</surname>
              <given-names>J.M.</given-names>
            </name>
            <name>
              <surname>Flynn</surname>
              <given-names>C.J.</given-names>
            </name>
            <name>
              <surname>Johnson</surname>
              <given-names>R.R.</given-names>
            </name>
            <name>
              <surname>Dunagan</surname>
              <given-names>S.E.</given-names>
            </name>
            <name>
              <surname>Shinozuka</surname>
              <given-names>Y.</given-names>
            </name>
            <name>
              <surname>Herman</surname>
              <given-names>J.</given-names>
            </name>
            <etal/>
          </person-group>
          <article-title>Tracking elevated pollution layers with a newly developed hyperspectral Sun/Sky spectrometer (4STAR): Results from the TCAP 2012 and 2013 campaigns</article-title>
          <source>J. Geophys. Res. Atmos.</source>
          <year>2014</year>
          <volume>119</volume>
          <fpage>2013JD020884</fpage>
          <pub-id pub-id-type="doi">10.1002/2013JD020884</pub-id>
        </element-citation>
      </ref>
      <ref id="B60-remotesensing-11-01742">
        <label>60.</label>
        <element-citation publication-type="journal">
          <person-group person-group-type="author">
            <name>
              <surname>Thuillier</surname>
              <given-names>G.</given-names>
            </name>
            <name>
              <surname>Herse</surname>
              <given-names>M.</given-names>
            </name>
            <name>
              <surname>Labs</surname>
              <given-names>D.</given-names>
            </name>
            <name>
              <surname>Foujols</surname>
              <given-names>T.</given-names>
            </name>
            <name>
              <surname>Peetermans</surname>
              <given-names>W.</given-names>
            </name>
            <name>
              <surname>Gillotay</surname>
              <given-names>D.</given-names>
            </name>
            <name>
              <surname>Simon</surname>
              <given-names>P.C.</given-names>
            </name>
            <name>
              <surname>Mandel</surname>
              <given-names>H.</given-names>
            </name>
          </person-group>
          <article-title>The solar spectral irradiance from 200 to 2400 nm as measured by the SOLSPEC spectrometer from the ATLAS and EURECA missions</article-title>
          <source>Sol. Phys.</source>
          <year>2003</year>
          <volume>214</volume>
          <fpage>1</fpage>
          <lpage>22</lpage>
          <pub-id pub-id-type="doi">10.1023/A:1024048429145</pub-id>
        </element-citation>
      </ref>
      <ref id="B61-remotesensing-11-01742">
        <label>61.</label>
        <element-citation publication-type="journal">
          <person-group person-group-type="author">
            <name>
              <surname>Deuz&#xE9;</surname>
              <given-names>J.L.</given-names>
            </name>
            <name>
              <surname>Herman</surname>
              <given-names>M.</given-names>
            </name>
            <name>
              <surname>Santer</surname>
              <given-names>R.</given-names>
            </name>
          </person-group>
          <article-title>Fourier series expansion of the transfer equation in the atmosphere-ocean system</article-title>
          <source>J. Quant. Spectrosc. Radiat. Transf.</source>
          <year>1989</year>
          <volume>41</volume>
          <fpage>483</fpage>
          <lpage>494</lpage>
          <pub-id pub-id-type="doi">10.1016/0022-4073(89)90118-0</pub-id>
        </element-citation>
      </ref>
      <ref id="B62-remotesensing-11-01742">
        <label>62.</label>
        <element-citation publication-type="journal">
          <person-group person-group-type="author">
            <name>
              <surname>Tanr&#xE9;</surname>
              <given-names>D.</given-names>
            </name>
            <name>
              <surname>Herman</surname>
              <given-names>M.</given-names>
            </name>
            <name>
              <surname>Deschamps</surname>
              <given-names>P.-Y.</given-names>
            </name>
            <name>
              <surname>de Leffe</surname>
              <given-names>A.</given-names>
            </name>
          </person-group>
          <article-title>Atmospheric modeling for space measurements of ground reflectances, including bidirectional properties</article-title>
          <source>Appl. Opt.</source>
          <year>1979</year>
          <volume>18</volume>
          <fpage>3587</fpage>
          <lpage>3594</lpage>
          <pub-id pub-id-type="doi">10.1364/AO.18.003587</pub-id>
          <pub-id pub-id-type="pmid">20216655</pub-id>
        </element-citation>
      </ref>
      <ref id="B63-remotesensing-11-01742">
        <label>63.</label>
        <element-citation publication-type="journal">
          <person-group person-group-type="author">
            <name>
              <surname>Gordon</surname>
              <given-names>H.R.</given-names>
            </name>
            <name>
              <surname>Du</surname>
              <given-names>T.</given-names>
            </name>
            <name>
              <surname>Zhang</surname>
              <given-names>T.</given-names>
            </name>
          </person-group>
          <article-title>Remote sensing of ocean color and aerosol properties: resolving the issue of aerosol absorption</article-title>
          <source>Appl. Opt.</source>
          <year>1997</year>
          <volume>36</volume>
          <fpage>8670</fpage>
          <lpage>8684</lpage>
          <pub-id pub-id-type="doi">10.1364/AO.36.008670</pub-id>
          <pub-id pub-id-type="pmid">18264417</pub-id>
        </element-citation>
      </ref>
      <ref id="B64-remotesensing-11-01742">
        <label>64.</label>
        <element-citation publication-type="journal">
          <person-group person-group-type="author">
            <name>
              <surname>Emde</surname>
              <given-names>C.</given-names>
            </name>
            <name>
              <surname>Barlakas</surname>
              <given-names>V.</given-names>
            </name>
            <name>
              <surname>Cornet</surname>
              <given-names>C.</given-names>
            </name>
            <name>
              <surname>Evans</surname>
              <given-names>F.</given-names>
            </name>
            <name>
              <surname>Korkin</surname>
              <given-names>S.</given-names>
            </name>
            <name>
              <surname>Ota</surname>
              <given-names>Y.</given-names>
            </name>
            <name>
              <surname>Labonnote</surname>
              <given-names>L.C.</given-names>
            </name>
            <name>
              <surname>Lyapustin</surname>
              <given-names>A.</given-names>
            </name>
            <name>
              <surname>Macke</surname>
              <given-names>A.</given-names>
            </name>
            <name>
              <surname>Mayer</surname>
              <given-names>B.</given-names>
            </name>
            <etal/>
          </person-group>
          <article-title>IPRT polarized radiative transfer model intercomparison project&#x2014;Phase A</article-title>
          <source>J. Quant. Spectrosc. Radiat. Transf.</source>
          <year>2015</year>
          <volume>164</volume>
          <fpage>8</fpage>
          <lpage>36</lpage>
          <pub-id pub-id-type="doi">10.1016/j.jqsrt.2015.05.007</pub-id>
        </element-citation>
      </ref>
      <ref id="B65-remotesensing-11-01742">
        <label>65.</label>
        <element-citation publication-type="book">
          <person-group person-group-type="author">
            <name>
              <surname>Hooker</surname>
              <given-names>S.B.</given-names>
            </name>
            <name>
              <surname>Bernhard</surname>
              <given-names>G.</given-names>
            </name>
            <name>
              <surname>Morrow</surname>
              <given-names>J.H.</given-names>
            </name>
            <name>
              <surname>Booth</surname>
              <given-names>C.R.</given-names>
            </name>
            <name>
              <surname>Comer</surname>
              <given-names>T.</given-names>
            </name>
            <name>
              <surname>Lind</surname>
              <given-names>R.N.</given-names>
            </name>
            <name>
              <surname>Quang</surname>
              <given-names>V.</given-names>
            </name>
          </person-group>
          <source>Optical Sensors for Planetary Radiant Energy (OSPREy): Calibration and Validation of Current and Next-Generation NASA Missions</source>
          <publisher-name>NASA Goddard Space Flight Space Center</publisher-name>
          <publisher-loc>Greenbelt, MD, USA</publisher-loc>
          <year>2012</year>
        </element-citation>
      </ref>
      <ref id="B66-remotesensing-11-01742">
        <label>66.</label>
        <element-citation publication-type="gov">
          <person-group person-group-type="author">
            <name>
              <surname>Mueller</surname>
              <given-names>J.L.</given-names>
            </name>
          </person-group>
          <article-title>In-water radiometric profile measurements and data analysis protocols</article-title>
          <source>Ocean Optics Protocols for Satellite Ocean Color Sensor Validation, Revision 4, Volume III: Radiometric Measurements and Data Analysis Protocols</source>
          <publisher-name>NASA/TM</publisher-name>
          <publisher-name>NASA Goddard Space Flight Space Center</publisher-name>
          <publisher-loc>Greenbelt, MD, USA</publisher-loc>
          <year>2003</year>
          <comment>Chapter 2</comment>
          <fpage>7</fpage>
          <lpage>20</lpage>
        </element-citation>
      </ref>
      <ref id="B67-remotesensing-11-01742">
        <label>67.</label>
        <element-citation publication-type="journal">
          <person-group person-group-type="author">
            <name>
              <surname>Frouin</surname>
              <given-names>R.</given-names>
            </name>
            <name>
              <surname>Pinker</surname>
              <given-names>R.T.</given-names>
            </name>
          </person-group>
          <article-title>Estimating Photosynthetically Active Radiation (PAR) at the earth&#x2019;s surface from satellite observations</article-title>
          <source>Remote Sens. Land Surf. Stud. Glob. Chang.</source>
          <year>1995</year>
          <volume>51</volume>
          <fpage>98</fpage>
          <lpage>107</lpage>
          <pub-id pub-id-type="doi">10.1016/0034-4257(94)00068-X</pub-id>
        </element-citation>
      </ref>
    </ref-list>
    <sec sec-type="display-objects">
      <title>Figures and Tables</title>
      <fig id="remotesensing-11-01742-f001" position="float">
        <label>Figure 1</label>
        <caption>
          <p>Nadir and azimuth viewing angle conventions illustrated for a reference system centered on the water surface (black dot). (<bold>a</bold>) Viewing nadir angle, <italic>&#x3B8;</italic>, is measured from the downward vertical axis: upward radiances are viewed at <inline-formula><mml:math id="mm7" display="block"><mml:semantics><mml:mrow><mml:mi>&#x3B8;</mml:mi><mml:mo>&lt;</mml:mo><mml:mi>&#x3C0;</mml:mi><mml:mo>/</mml:mo><mml:mn>2</mml:mn></mml:mrow></mml:semantics></mml:math></inline-formula>, downward radiances (from sky and Sun) are viewed at <inline-formula><mml:math id="mm8" display="block"><mml:semantics><mml:mrow><mml:mi>&#x3B8;</mml:mi><mml:mo>&gt;</mml:mo><mml:mi>&#x3C0;</mml:mi><mml:mo>/</mml:mo><mml:mn>2</mml:mn></mml:mrow></mml:semantics></mml:math></inline-formula>. (<bold>b</bold>) Azimuth viewing angle, <inline-formula><mml:math id="mm9" display="block"><mml:semantics><mml:mi>&#x3D5;</mml:mi></mml:semantics></mml:math></inline-formula>, and relative azimuth viewing angle, <inline-formula><mml:math id="mm10" display="block"><mml:semantics><mml:mrow><mml:mi mathvariant="sans-serif">&#x394;</mml:mi><mml:mi>&#x3D5;</mml:mi></mml:mrow></mml:semantics></mml:math></inline-formula>, are measured for viewing directions clockwise from the north and Sun respectively: radiance viewed by a radiometer pointing toward north has an azimuth viewing angle of 0, and radiance viewed by a radiometer pointing toward and away from the Sun have relative azimuth viewing angles of 0 and <inline-formula><mml:math id="mm11" display="block"><mml:semantics><mml:mi>&#x3C0;</mml:mi></mml:semantics></mml:math></inline-formula>, respectively.</p>
        </caption>
        <graphic xmlns:xlink="http://www.w3.org/1999/xlink" xlink:href="remotesensing-11-01742-g001.tif"/>
      </fig>
      <fig id="remotesensing-11-01742-f002" position="float">
        <label>Figure 2</label>
        <caption>
          <p><inline-formula><mml:math id="mm39" display="block"><mml:semantics><mml:mrow><mml:msubsup><mml:mi>E</mml:mi><mml:mi>d</mml:mi><mml:mrow><mml:mn>0</mml:mn><mml:mo>+</mml:mo></mml:mrow></mml:msubsup></mml:mrow></mml:semantics></mml:math></inline-formula> for four combinations of Sun zenith angle (SZA) and atmospheric conditions, averaged over 5-nm bands. Solid colored lines are total <inline-formula><mml:math id="mm40" display="block"><mml:semantics><mml:mrow><mml:msubsup><mml:mi>E</mml:mi><mml:mi>d</mml:mi><mml:mrow><mml:mn>0</mml:mn><mml:mo>+</mml:mo></mml:mrow></mml:msubsup></mml:mrow></mml:semantics></mml:math></inline-formula>; dashed lines are the corresponding direct component. The solid black line is the band-averaged extraterrestrial solar downwelling irradiance for comparison. Redrawn from [<xref ref-type="bibr" rid="B7-remotesensing-11-01742">7</xref>]. </p>
        </caption>
        <graphic xmlns:xlink="http://www.w3.org/1999/xlink" xlink:href="remotesensing-11-01742-g002.tif"/>
      </fig>
      <fig id="remotesensing-11-01742-f003" position="float">
        <label>Figure 3</label>
        <caption>
          <p>Schematic (not drawn to scale) of (shipborne) direct above-water measurement of <inline-formula><mml:math id="mm67" display="block"><mml:semantics><mml:mrow><mml:msubsup><mml:mi>E</mml:mi><mml:mi>d</mml:mi><mml:mrow><mml:mn>0</mml:mn><mml:mo>+</mml:mo></mml:mrow></mml:msubsup></mml:mrow></mml:semantics></mml:math></inline-formula> with an irradiance sensor (pale blue with flat white cosine collector).</p>
        </caption>
        <graphic xmlns:xlink="http://www.w3.org/1999/xlink" xlink:href="remotesensing-11-01742-g003.tif"/>
      </fig>
      <fig id="remotesensing-11-01742-f004" position="float">
        <label>Figure 4</label>
        <caption>
          <p>Schematic showing how a fish-eye camera, preferably fully hemispherical, can be used to qualitatively check for the superstructure contamination of <inline-formula><mml:math id="mm78" display="block"><mml:semantics><mml:mrow><mml:msubsup><mml:mi>E</mml:mi><mml:mi>d</mml:mi><mml:mrow><mml:mn>0</mml:mn><mml:mo>+</mml:mo></mml:mrow></mml:msubsup></mml:mrow></mml:semantics></mml:math></inline-formula> measurements.</p>
        </caption>
        <graphic xmlns:xlink="http://www.w3.org/1999/xlink" xlink:href="remotesensing-11-01742-g004.tif"/>
      </fig>
      <fig id="remotesensing-11-01742-f005" position="float">
        <label>Figure 5</label>
        <caption>
          <p>Example fish-eye photos taken to check for contamination of <inline-formula><mml:math id="mm82" display="block"><mml:semantics><mml:mrow><mml:msubsup><mml:mi>E</mml:mi><mml:mi>d</mml:mi><mml:mrow><mml:mn>0</mml:mn><mml:mo>+</mml:mo></mml:mrow></mml:msubsup></mml:mrow></mml:semantics></mml:math></inline-formula> measurements. (<bold>a</bold>) Contamination of field of view by other radiometers; (<bold>b</bold>) Contamination of field of view by a scientist in the bottom of the photo; (<bold>c</bold>) No contamination of field of view, partly cloudy sky; (<bold>d</bold>) No contamination of field of view, clear sky. The trees visible in the bottom-left photo, typical of inland water or very nearshore measurements, do affect the measurement, but are not considered as &#x201C;contamination&#x201D; in the context of this review. The impact of such far-field objects contributes to the natural downwelling irradiance at the measurement location, and should be measured as such.</p>
        </caption>
        <graphic xmlns:xlink="http://www.w3.org/1999/xlink" xlink:href="remotesensing-11-01742-g005.tif"/>
      </fig>
      <fig id="remotesensing-11-01742-f006" position="float">
        <label>Figure 6</label>
        <caption>
          <p>Schematic showing indirect measurement of <inline-formula><mml:math id="mm115" display="block"><mml:semantics><mml:mrow><mml:msubsup><mml:mi>E</mml:mi><mml:mi>d</mml:mi><mml:mrow><mml:mn>0</mml:mn><mml:mo>+</mml:mo></mml:mrow></mml:msubsup></mml:mrow></mml:semantics></mml:math></inline-formula> using a downward-pointing radiance sensor and a reflective plaque (sensor, plaque, and holder not to scale).</p>
        </caption>
        <graphic xmlns:xlink="http://www.w3.org/1999/xlink" xlink:href="remotesensing-11-01742-g006.tif"/>
      </fig>
      <fig id="remotesensing-11-01742-f007" position="float">
        <label>Figure 7</label>
        <caption>
          <p>Location of fish-eye camera used for qualitative checking of shading of reflectance plaque, for comparison with <xref ref-type="fig" rid="remotesensing-11-01742-f004">Figure 4</xref> for the direct measurement of <inline-formula><mml:math id="mm148" display="block"><mml:semantics><mml:mrow><mml:msubsup><mml:mi>E</mml:mi><mml:mi>d</mml:mi><mml:mrow><mml:mn>0</mml:mn><mml:mo>+</mml:mo></mml:mrow></mml:msubsup></mml:mrow></mml:semantics></mml:math></inline-formula> using an irradiance sensor, as described in <xref ref-type="sec" rid="sec2-remotesensing-11-01742">Section 2</xref>.</p>
        </caption>
        <graphic xmlns:xlink="http://www.w3.org/1999/xlink" xlink:href="remotesensing-11-01742-g007.tif"/>
      </fig>
      <fig id="remotesensing-11-01742-f008" position="float">
        <label>Figure 8</label>
        <caption>
          <p>Schematic of direct Sun measurement for the estimation of <inline-formula><mml:math id="mm164" display="block"><mml:semantics><mml:mrow><mml:msubsup><mml:mi>E</mml:mi><mml:mi>d</mml:mi><mml:mrow><mml:mn>0</mml:mn><mml:mo>+</mml:mo></mml:mrow></mml:msubsup></mml:mrow></mml:semantics></mml:math></inline-formula>.</p>
        </caption>
        <graphic xmlns:xlink="http://www.w3.org/1999/xlink" xlink:href="remotesensing-11-01742-g008.tif"/>
      </fig>
      <table-wrap id="remotesensing-11-01742-t001" position="float">
        <object-id pub-id-type="pii">remotesensing-11-01742-t001_Table 1</object-id>
        <label>Table 1</label>
        <caption>
          <p>Summary of the three measurement methods as regards equipment, method variants, and special issues.</p>
        </caption>
        <table>
          <thead>
            <tr>
              <th align="center" valign="middle" style="border-top:solid thin;border-bottom:solid thin"> </th>
              <th align="center" valign="middle" style="border-top:solid thin;border-bottom:solid thin">Upward-Pointing Irradiance Sensor</th>
              <th align="center" valign="middle" style="border-top:solid thin;border-bottom:solid thin">Radiance Sensor and Reflective Plaque</th>
              <th align="center" valign="middle" style="border-top:solid thin;border-bottom:solid thin">Direct Sunphotometry </th>
            </tr>
          </thead>
          <tbody>
            <tr>
              <td align="center" valign="middle" style="border-bottom:solid thin">Equipment</td>
              <td align="center" valign="middle" style="border-bottom:solid thin">Irradiance sensor (cosine response)<break/>Inclinometer</td>
              <td align="center" valign="middle" style="border-bottom:solid thin">Radiance sensor<break/>Reflective plaque<break/>Inclinometer</td>
              <td align="center" valign="middle" style="border-bottom:solid thin">Sunphotometer (radiance) sensor<break/>Pointing mechanism<break/>Atmosphere radiative transfer model</td>
            </tr>
            <tr>
              <td align="center" valign="middle" style="border-bottom:solid thin">Variants</td>
              <td align="center" valign="middle" style="border-bottom:solid thin">Surfacing of underwater drifting floats.<break/>Shadowband for diffuse/direct.</td>
              <td align="center" valign="middle" style="border-bottom:solid thin">White/grey plaques</td>
              <td align="center" valign="middle" style="border-bottom:solid thin">Hand-held or robotic pointing</td>
            </tr>
            <tr>
              <td align="center" valign="middle" style="border-bottom:solid thin">Other notes</td>
              <td align="center" valign="middle" style="border-bottom:solid thin"> </td>
              <td align="center" valign="middle" style="border-bottom:solid thin">Uncalibrated radiometers? (see <xref ref-type="sec" rid="sec3dot1dot1-remotesensing-11-01742">Section 3.1.1</xref>)<break/>Plaque viewing nadir angle? (see <xref ref-type="sec" rid="sec3dot1dot2-remotesensing-11-01742">Section 3.1.2</xref>)</td>
              <td align="center" valign="middle" style="border-bottom:solid thin"> </td>
            </tr>
          </tbody>
        </table>
      </table-wrap>
      <table-wrap id="remotesensing-11-01742-t002" position="float">
        <object-id pub-id-type="pii">remotesensing-11-01742-t002_Table 2</object-id>
        <label>Table 2</label>
        <caption>
          <p>Summary of the three measurement methods, including components that must be considered for the uncertainty estimation. BRDF: bidirectional reflectance distribution functions; I = Ideal conditions; R = Recommendations; U = Uncertainty estimation; Cal = calibration; FOV = field of view; AOT = aerosol optical thickness; r/t = radiative transfer; S.D. = standard deviation; N/A = Not Applicable. See text for more details on each topic.</p>
        </caption>
        <table>
          <thead>
            <tr>
              <th align="center" valign="middle" style="border-top:solid thin;border-bottom:solid thin">Method</th>
              <th align="center" valign="middle" style="border-top:solid thin;border-bottom:solid thin">Upward-Pointing Irradiance Sensor</th>
              <th align="center" valign="middle" style="border-top:solid thin;border-bottom:solid thin">Radiance Sensor and Reflective Plaque</th>
              <th align="center" valign="middle" style="border-top:solid thin;border-bottom:solid thin">Direct Sunphotometry </th>
            </tr>
          </thead>
          <tbody>
            <tr>
              <td align="center" valign="middle" style="border-bottom:solid thin">Plaque cal and characterization</td>
              <td align="center" valign="middle" style="border-bottom:solid thin">N/A</td>
              <td align="left" valign="middle" style="border-bottom:solid thin">I: BRDF-calibrated, homogeneous plaque fills FOV<break/>R: Tests to check FOV<break/>U: Plaque certificate including BRDF, experiments for homogeneity and height above plaque/FOV</td>
              <td align="center" valign="middle" style="border-bottom:solid thin">N/A</td>
            </tr>
            <tr>
              <td align="center" valign="middle" style="border-bottom:solid thin">Tilt/pointing</td>
              <td align="left" valign="middle" style="border-bottom:solid thin">I: Deploy vertical<break/>R: Monitor with inclinometer<break/>U: Modeling/experiments</td>
              <td align="left" valign="middle" style="border-bottom:solid thin">I: Deploy horizontal<break/>R: Monitor with inclinometer<break/>U: Modeling/experiments</td>
              <td align="left" valign="middle" style="border-bottom:solid thin">I: Sensor FOV contains and centered on Sun<break/>R: Small FOV, accurate pointing, check AOT <break/>U: Via estimation of AOT</td>
            </tr>
            <tr>
              <td align="center" valign="middle" style="border-bottom:solid thin">Superstructure shading</td>
              <td align="left" valign="middle" style="border-bottom:solid thin">I: Deploy above all structures<break/>R: Use mast and fish-eye photos<break/>U: Experiments (different heights/locations) and modeling</td>
              <td align="left" valign="middle" style="border-bottom:solid thin">I: Deploy above all structures (except radiometer)<break/>R: Use mast and fish-eye photos<break/>U: Experiments (different heights/locations) and modeling</td>
              <td align="left" valign="middle" style="border-bottom:solid thin">I: Clear radiometer&#x2013;direct Sun path <break/>R: Check with video surveillance and data QC<break/>U: N/A (if not rejected)</td>
            </tr>
            <tr>
              <td align="center" valign="middle" style="border-bottom:solid thin">Fouling</td>
              <td align="left" valign="middle" style="border-bottom:solid thin">I: Keep fore-optics clean<break/>R: Inspect/clean/protect, monitor with portable cal devices<break/>U: Pre-/post-cleaning cal of radiometer</td>
              <td align="left" valign="middle" style="border-bottom:solid thin">I: Keep radiometer fore-optics and plaque clean<break/>R: Inspect/clean/protect, monitor radiometer with portable cal devices<break/>U: Pre-/post-cleaning cals for radiometer and plaque</td>
              <td align="left" valign="middle" style="border-bottom:solid thin">I: Keep fore-optics clean<break/>R: Inspect/clean/protect<break/>U: Pre-/post-cleaning cals</td>
            </tr>
            <tr>
              <td align="center" valign="middle" style="border-bottom:solid thin">Fast natural fluctuations</td>
              <td align="left" valign="middle" style="border-bottom:solid thin">I: Reject if unstable illumination<break/>R: Compare replicates/time series<break/>U: S.D. of accepted measurements </td>
              <td align="left" valign="middle" style="border-bottom:solid thin">I: Reject if unstable illumination<break/>R: Compare replicates/time series<break/>U: S.D. of accepted measurements </td>
              <td align="left" valign="middle" style="border-bottom:solid thin">I: Reject if unstable illumination<break/>R: Compare replicates/time series<break/>U: S.D. of accepted measurements</td>
            </tr>
            <tr>
              <td align="center" valign="middle" style="border-bottom:solid thin">Sky conditions and atmospheric r/t model</td>
              <td align="center" valign="middle" style="border-bottom:solid thin">N/A</td>
              <td align="center" valign="middle" style="border-bottom:solid thin">N/A</td>
              <td align="left" valign="middle" style="border-bottom:solid thin">I: Perfectly cloud-free sky, horizontally homogeneous atmosphere and surface. Perfect r/t model and inputs<break/>R: Reject if clouds detected. Intercompare r/t models, check inputs<break/>U: Modeling. See <xref ref-type="sec" rid="sec4dot2dot1-remotesensing-11-01742">Section 4.2.1</xref></td>
            </tr>
          </tbody>
        </table>
      </table-wrap>
    </sec>
  </back>
</article>
